# Supplementary material for: Neuroimaging markers and disability scales in multiple sclerosis: A systematic review and meta-analysis
Source: PLoS One. 2024 Dec 5;19(12):e0312421. doi: 10.1371/journal.pone.0312421 (PMC11620670; doi:10.1371/journal.pone.0312421)
Supplement: S8 File — (XLSX) [file pone.0312421.s009.xlsx]

## Sheet: Sheet1
Type of Paper	Authors	Year	Title	Journal
Journal Article		1995	Interferon beta-1b in the treatment of multiple sclerosis: final outcome of the randomized controlled trial. The IFNB Multiple Sclerosis Study Group and The University of British Columbia MS/MRI Analysis Group	Neurology
Journal Article		1996	Neutralizing antibodies during treatment of multiple sclerosis with interferon beta-1b: experience during the first three years. The IFNB Multiple Sclerosis Study Group and the University of British Columbia MS/MRI Analysis Group	Neurology
Journal Article		1998	Randomised double-blind placebo-controlled study of interferon beta-1a in relapsing/remitting multiple sclerosis. PRISMS (Prevention of Relapses and Disability by Interferon beta-1a Subcutaneously in Multiple Sclerosis) Study Group	Lancet
Journal Article		1998	Placebo-controlled multicentre randomised trial of interferon beta-1b in treatment of secondary progressive multiple sclerosis. European Study Group on interferon beta-1b in secondary progressive MS	Lancet
Journal Article		1999	TNF neutralization in MS: results of a randomized, placebo-controlled multicenter study. The Lenercept Multiple Sclerosis Study Group and The University of British Columbia MS/MRI Analysis Group	Neurology
Journal Article		2001	Double-blind randomized multicenter dose-comparison study of interferon-beta-1a (AVONEX): rationale, design and baseline data	Mult Scler
Journal Article		2004	Treatment optimization in multiple sclerosis: report of an international consensus meeting	Eur J Neurol
Journal Article		2006	Functional brain imaging: an evidence-based analysis	Ont Health Technol Assess Ser
Journal Article		2008	Multiple sclerosis risk after optic neuritis: final optic neuritis treatment trial follow-up	Arch Neurol
Journal Article		2016	Erratum	Mult Scler
Journal Article	J. M. Abalo-Lojo; C. C. Limeres; M. A. Gómez; S. Baleato-González; C. Cadarso-Suárez; C. Capeáns-Tomé; F. Gonzalez	2014	Retinal nerve fiber layer thickness, brain atrophy, and disability in multiple sclerosis patients	J Neuroophthalmol
Journal Article	M. A. Abdalla; C. M. Zakhary; H. Rushdi; J. A. Hamdan; K. N. Youssef; A. Khan; S. Khan	2021	The Effectiveness of Statins as Potential Therapy for Multiple Sclerosis: A Systematic Review of Randomized Controlled trials	Cureus
Journal Article	M. Abdel Naseer; H. S. Shehata; S. Khalil; A. M. Fouad; H. Abdelghany	2024	Prevalence of primary headaches in multiple sclerosis patients	Mult Scler Relat Disord
Journal Article	K. Abdel-Aziz; T. Schneider; B. S. Solanky; M. C. Yiannakas; D. R. Altmann; C. A. Wheeler-Kingshott; A. L. Peters; B. L. Day; A. J. Thompson; O. Ciccarelli	2015	Evidence for early neurodegeneration in the cervical cord of patients with primary progressive multiple sclerosis	Brain
Journal Article	R. Abdel-Fahim; N. Mistry; O. Mougin; A. Blazejewska; A. Pitiot; R. Retkute; P. Gowland; N. Evangelou	2014	Improved detection of focal cortical lesions using 7T magnetisation transfer imaging in patients with multiple sclerosis	Mult Scler Relat Disord
Journal Article	O. Abdel-Mannan; D. Champsas; C. Tur; V. Lee; S. Manivannan; H. Usman; A. Skippen; I. Desai; M. Chitre; R. Forsyth; R. Kneen; D. Ram; S. Ramdas; T. Rossor; S. West; S. Wright; J. Palace; E. Wassmer; C. Hemingway; M. J. Lim; K. Mankad; O. Ciccarelli; Y. Hacohen	2024	Evolution of brain MRI lesions in paediatric myelin-oligodendrocyte glycoprotein antibody-associated disease (MOGAD) and its relevance to disease course	J Neurol Neurosurg Psychiatry
Journal Article	M. Y. Abdelgaied; M. H. Rashad; H. M. El-Tayebi; M. H. Solayman	2024	The impact of metformin use on the outcomes of relapse-remitting multiple sclerosis patients receiving interferon beta 1a: an exploratory prospective phase II open-label randomized controlled trial	J Neurol
Journal Article	M. A. Abdelhafeez; D. A. Zamzam; M. M. Foad; M. S. Swelam; A. Abdelnasser; H. A. Aref; Y. A. Ibrahim; N. H. Khater; E. A. Darwish; M. F. Zakaria	2019	Magnetic resonance imaging markers of disability in Egyptian multiple sclerosis patients	Mult Scler Relat Disord
Journal Article	A. Abdelhak; A. Huss; A. Stahmann; M. Senel; M. Krumbholz; M. C. Kowarik; J. Havla; T. Kümpfel; I. Kleiter; I. Wüstinger; U. K. Zettl; M. Schwartz; R. Roesler; T. Friede; A. C. Ludolph; U. Ziemann; H. Tumani	2020	Explorative study of emerging blood biomarkers in progressive multiple sclerosis (EmBioProMS): Design of a prospective observational multicentre pilot study	Contemp Clin Trials Commun
Journal Article	A. Abdelhak; M. S. Weber; H. Tumani	2017	Primary Progressive Multiple Sclerosis: Putting Together the Puzzle	Front Neurol
Journal Article	M. A. AbdelRazek; S. Tummala; F. Khalid; S. Tauhid; Y. Jalkh; S. Khalil; S. Hurwitz; J. Zurawski; R. Bakshi	2023	Exploring the effect of glatiramer acetate on cerebral gray matter atrophy in multiple sclerosis	J Neurol Sci
Journal Article	A. Abdolalizadeh; S. Mohammadi; M. H. Aarabi	2022	The forgotten tract of vision in multiple sclerosis: vertical occipital fasciculus, its fiber properties, and visuospatial memory	Brain Struct Funct
Journal Article	A. Abdolalizadeh; M. A. D. Ohadi; A. S. B. Ershadi; M. H. Aarabi	2023	Graph theoretical approach to brain remodeling in multiple sclerosis	Netw Neurosci
Journal Article	A. Abdullahi; T. W. Wong; S. S. Ng	2023	Effects of constraint induced movement therapy in patients with multiple sclerosis: A systematic review	Mult Scler Relat Disord
Journal Article	R. Abolfazli; S. Pournourmohammadi; A. Shamshiri; S. Samadzadeh	2018	Tolerability and Safety Profile of a New Brand-Generic Product of Glatiramer Acetate in Iranian Patients with Relapsing-Remitting Multiple Sclerosis: An Observational Cohort Study	Curr Ther Res Clin Exp
Journal Article	T. Abou Mrad; K. Naja; S. J. Khoury; S. Hannoun	2023	Central vein sign and paramagnetic rim sign: From radiologically isolated syndrome to multiple sclerosis	Eur J Neurol
Journal Article	F. Aboulenein-Djamshidian; M. Krššák; N. Serbecic; H. Rauschka; S. Beutelspacher; I. J. Kukurová; L. Valkovič; A. Khan; D. Prayer; W. Kristoferitsch	2015	CROP - The Clinico-Radiologico-Ophthalmological Paradox in Multiple Sclerosis: Are Patterns of Retinal and MRI Changes Heterogeneous and Thus Not Predictable?	PLoS One
Journal Article	A. A. Abramova; I. V. Zakroyshchikova; I. A. Krotenkova; I. A. Kochergin; M. N. Zakharova	2019	[Leptomeningeal B-cell follicles in multiple sclerosis: a role in the pathogenesis and prognostic value]	Zh Nevrol Psikhiatr Im S S Korsakova
Journal Article	O. Abramsky; D. Lehmann; D. Karussis	1996	Immunomodulation with linomide: possible novel therapy for multiple sclerosis	Mult Scler
Journal Article	M. Absinta; M. A. Rocca; L. Moiola; M. Copetti; N. Milani; A. Falini; G. Comi; M. Filippi	2011	Cortical lesions in children with multiple sclerosis	Neurology
Journal Article	M. Absinta; P. Sati; F. Masuzzo; G. Nair; V. Sethi; H. Kolb; J. Ohayon; T. Wu; I. C. M. Cortese; D. S. Reich	2019	Association of Chronic Active Multiple Sclerosis Lesions With Disability In Vivo	JAMA Neurol
Journal Article	M. Absoud; B. M. Greenberg; M. Lim; T. Lotze; T. Thomas; K. Deiva	2016	Pediatric transverse myelitis	Neurology
Journal Article	M. Absoud; M. J. Lim; R. Appleton; A. Jacob; J. Kitley; M. I. Leite; M. G. Pike; A. Vincent; E. Wassmer; P. Waters; M. Woodhall; C. Hemingway; J. Palace	2015	Paediatric neuromyelitis optica: clinical, MRI of the brain and prognostic features	J Neurol Neurosurg Psychiatry
Journal Article	A. F. Abuaf; S. R. Bunting; S. Klein; T. Carroll; J. Carpenter-Thompson; A. Javed; V. Cipriani	2022	Analysis of the extent of limbic system changes in multiple sclerosis using FreeSurfer and voxel-based morphometry approaches	PLoS One
Journal Article	A. F. Abuaf; A. Javed; S. R. Bunting; T. J. Carroll; A. T. Reder; V. P. Cipriani	2023	Effectiveness of ocrelizumab on clinical and MRI outcome measures in multiple sclerosis across black and white cohorts: A single-center retrospective study	Mult Scler Relat Disord
Journal Article	A. Achiron; Y. Barak	2000	Multiple sclerosis-from probable to definite diagnosis: a 7-year prospective study	Arch Neurol
Journal Article	A. Achiron; Y. Barak	2003	Cognitive impairment in probable multiple sclerosis	J Neurol Neurosurg Psychiatry
Journal Article	A. Achiron; Y. Barak; M. Goren; U. Gabbay; S. Miron; Z. Rotstein; S. Noy; I. Sarova-Pinhas	1996	Intravenous immune globulin in multiple sclerosis: clinical and neuroradiological results and implications for possible mechanisms of action	Clin Exp Immunol
Journal Article	A. Achiron; Y. Barak; I. Sarova-Pinhas	1998	Use of intravenous immunoglobulin in multiple sclerosis	BioDrugs
Journal Article	A. Achiron; M. Faibel	2002	Sandlike appearance of Virchow-Robin spaces in early multiple sclerosis: a novel neuroradiologic marker	AJNR Am J Neuroradiol
Journal Article	A. Achiron; G. Lavie; I. Kishner; Y. Stern; I. Sarova-Pinhas; T. Ben-Aharon; Y. Barak; H. Raz; M. Lavie; T. Barliya; M. Faibel; I. R. Cohen; M. Mandel	2004	T cell vaccination in multiple sclerosis relapsing-remitting nonresponders patients	Clin Immunol
Journal Article	A. Achiron; M. Mandel	2004	T-cell vaccination in multiple sclerosis	Autoimmun Rev
Journal Article	L. Achtnichts; O. Gonen; D. J. Rigotti; J. S. Babb; Y. Naegelin; I. K. Penner; K. Bendfeldt; J. Hirsch; M. Amann; L. Kappos; A. Gass	2013	Global N-acetylaspartate concentration in benign and non-benign multiple sclerosis patients of long disease duration	Eur J Radiol
Journal Article	C. M. Acosta; C. Cortes; H. MacPhee; M. P. Namaka	2013	Exploring the role of nerve growth factor in multiple sclerosis: implications in myelin repair	CNS Neurol Disord Drug Targets
Journal Article	E. Adalsteinsson; A. Langer-Gould; R. J. Homer; A. Rao; E. V. Sullivan; C. A. Lima; A. Pfefferbaum; S. W. Atlas	2003	Gray matter N-acetyl aspartate deficits in secondary progressive but not relapsing-remitting multiple sclerosis	AJNR Am J Neuroradiol
Journal Article	B. Adamczyk; R. Partyka; M. Adamczyk-Sowa; K. Wierzbicki; P. Sowa; D. Kokocińska	2020	Evaluation of serum human epididymis protein 4 in patients with relapsing-remitting multiple sclerosis	Adv Clin Exp Med
Journal Article	M. Adamczyk-Sowa; K. Pierzchala; P. Sowa; S. Mucha; I. Sadowska-Bartosz; J. Adamczyk; M. Hartel	2014	Melatonin acts as antioxidant and improves sleep in MS patients	Neurochem Res
Journal Article	A. M. Adamo	2014	Nutritional factors and aging in demyelinating diseases	Genes Nutr
Journal Article	S. Adhya; G. Johnson; J. Herbert; H. Jaggi; J. S. Babb; R. I. Grossman; M. Inglese	2006	Pattern of hemodynamic impairment in multiple sclerosis: dynamic susceptibility contrast perfusion MR imaging at 3.0 T	Neuroimage
Journal Article	I. Adibi; A. Najafi; F. Merajifar; N. Ramezani; H. Nouri; N. Jalilvand; F. Ashtari; A. Vard; V. Shaygannejad	2021	Quantitative Magnetic Resonance Imaging Analysis of Early Markers of Upper Cervical Cord Atrophy in Multiple Sclerosis and Neuromyelitis Optica Spectrum Disorder	Mult Scler Int
Journal Article	D. D. Adingupu; T. Evans; A. Soroush; S. Jarvis; L. Brown; J. F. Dunn	2022	Non-invasive Detection of Persistent Cortical Hypoxia in Multiple Sclerosis Using Frequency Domain Near-Infrared Spectroscopy (fdNIRS)	Adv Exp Med Biol
Journal Article	S. Aeinehband; R. P. Lindblom; F. Al Nimer; S. Vijayaraghavan; K. Sandholm; M. Khademi; T. Olsson; B. Nilsson; K. N. Ekdahl; T. Darreh-Shori; F. Piehl	2015	Complement component C3 and butyrylcholinesterase activity are associated with neurodegeneration and clinical disability in multiple sclerosis	PLoS One
Journal Article	H. M. R. Afzal; S. Luo; S. Ramadan; M. Khari; G. Chaudhary; J. Lechner-Scott	2022	Prediction of Conversion from CIS to Clinically Definite Multiple Sclerosis Using Convolutional Neural Networks	Comput Math Methods Med
Journal Article	H. M. R. Afzal; S. Luo; S. Ramadan; J. Lechner-Scott	2022	The emerging role of artificial intelligence in multiple sclerosis imaging	Mult Scler
Journal Article	S. P. Agnihotri; X. Dang; J. L. Carter; T. D. Fife; E. Bord; S. Batson; I. J. Koralnik	2014	JCV GCN in a natalizumab-treated MS patient is associated with mutations of the VP1 capsid gene	Neurology
Journal Article	F. Agosta; M. Absinta; M. P. Sormani; A. Ghezzi; A. Bertolotto; E. Montanari; G. Comi; M. Filippi	2007	In vivo assessment of cervical cord damage in MS patients: a longitudinal diffusion tensor MRI study	Brain
Journal Article	F. Agosta; E. Pagani; D. Caputo; M. Filippi	2007	Associations between cervical cord gray matter damage and disability in patients with multiple sclerosis	Arch Neurol
Journal Article	F. Agosta; M. Rovaris; E. Pagani; M. P. Sormani; G. Comi; M. Filippi	2006	Magnetization transfer MRI metrics predict the accumulation of disability 8 years later in patients with multiple sclerosis	Brain
Journal Article	F. Agosta; P. Valsasina; M. Absinta; S. Sala; D. Caputo; M. Filippi	2009	Primary progressive multiple sclerosis: tactile-associated functional MR activity in the cervical spinal cord	Radiology
Journal Article	A. Agrawal; M. V. P. Srivastava; R. Bhatia; V. Goyal; M. B. Singh; V. Y. Vishnu; A. Prabhakar	2023	A Real-World Experience of Azathioprine Versus First-Line Disease-Modifying Therapy in Relapsing-Remitting Multiple Sclerosis-A Prospective Cohort Study	Brain Sci
Journal Article	R. Aharoni; E. Sasson; T. Blumenfeld-Katzir; R. Eilam; M. Sela; Y. Assaf; R. Arnon	2013	Magnetic resonance imaging characterization of different experimental autoimmune encephalomyelitis models and the therapeutic effect of glatiramer acetate	Exp Neurol
Journal Article	S. Aharony; O. Lam; Y. Lapierre; J. Corcos	2016	Multiple sclerosis (MS) for the urologist: What should urologists know about MS?	Neurourol Urodyn
Journal Article	R. Ahdab; M. M. Shatila; A. R. Shatila; G. Khazen; J. Freiha; M. Salem; K. Makhoul; R. El Nawar; S. El Nemr; S. S. Ayache; N. Riachi	2019	Cortical Excitability Measures May Predict Clinical Response to Fampridine in Patients with Multiple Sclerosis and Gait Impairment	Brain Sci
Journal Article	I. Ahmad; S. Wergeland; E. Oveland; L. Bø	2023	An Association of Chitinase-3 Like-Protein-1 With Neuronal Deterioration in Multiple Sclerosis	ASN Neuro
Journal Article	M. Ahmed; R. Mir; M. Shakra; S. Al Fardan	2019	Multiple Sclerosis in the Emirati Population: Onset Disease Characterization by MR Imaging	Mult Scler Int
Journal Article	S. M. Ahmed; N. L. Fransen; H. Touil; I. Michailidou; I. Huitinga; J. L. Gommerman; A. Bar-Or; V. Ramaglia	2022	Accumulation of meningeal lymphocytes correlates with white matter lesion activity in progressive multiple sclerosis	JCI Insight
Journal Article	E. T. Ahrens; P. A. Morel	2005	In vivo imaging of autoimmune disease in model systems	Curr Top Dev Biol
Journal Article	L. Airas	2015	Hormonal and gender-related immune changes in multiple sclerosis	Acta Neurol Scand
Journal Article	M. Aisen; G. Arlt; S. Foster	1990	Diaphragmatic paralysis without bulbar or limb paralysis in multiple sclerosis	Chest
Journal Article	S. Ajitomi; J. Fujimori; I. Nakashima	2022	Usefulness of two-dimensional measurements for the evaluation of brain volume and disability in multiple sclerosis	Mult Scler J Exp Transl Clin
Journal Article	T. Akaishi; T. Misu; T. Takahashi; K. Fujihara; J. Fujimori; I. Nakashima; M. Aoki	2024	Stochastic models for the onset and disease course of multiple sclerosis	Clin Neurol Neurosurg
Journal Article	T. Akaishi; I. Nakashima	2017	Efficiency of antibody therapy in demyelinating diseases	Int Immunol
Journal Article	T. Akaishi; D. K. Sato; T. Takahashi; I. Nakashima	2019	Clinical spectrum of inflammatory central nervous system demyelinating disorders associated with antibodies against myelin oligodendrocyte glycoprotein	Neurochem Int
Journal Article	T. Akaishi; T. Takahashi; K. Fujihara; T. Misu; S. Mugikura; M. Abe; T. Ishii; M. Aoki; I. Nakashima	2020	Number of MRI T1-hypointensity corrected by T2/FLAIR lesion volume indicates clinical severity in patients with multiple sclerosis	PLoS One
Journal Article	N. Akbar; N. J. Lobaugh; P. O'Connor; L. Moradzadeh; C. J. Scott; A. Feinstein	2010	Diffusion tensor imaging abnormalities in cognitively impaired multiple sclerosis patients	Can J Neurol Sci
Journal Article	N. J. Akbari; N. Tahan; S. S. Naimi; A. A. Baghban; N. B. Moghadam; M. Zoghi	2024	Comparing the effects of cerebellar and prefrontal anodal transcranial direct current stimulation concurrent with postural training on balance and fatigue in patients with multiple sclerosis: a double-blind, randomized, sham-controlled trial	Exp Brain Res
Journal Article	T. Akdag; A. U. Uca; M. Altas; F. O. Odabas; F. Aktas	2021	Level of kisspeptin-10 in patients with multiple sclerosis and the association between third ventricle diameter size and vitamin D level	Physiol Int
Journal Article	N. Akhtar; A. Elsetouhy; D. Deleu; S. Kamran; H. AlHail; O. Elalamy; B. Mesraoua; T. Sokrab; H. Kamil; G. Melikyan; A. D'Souza; Y. Osman; Y. Imam	2013	Newly diagnosed multiple sclerosis in state of Qatar	Clin Neurol Neurosurg
Journal Article	E. Akil; R. Alp; M. U. Aluclu; A. Acar; I. Kaplan	2021	Serum endocan levels in multiple sclerosis relapse and remission	Eur Rev Med Pharmacol Sci
Journal Article	D. A. Akkad; B. Bellenberg; S. Esser; F. Weiler; J. T. Epplen; R. Gold; C. Lukas; A. Haghikia	2015	Multiple sclerosis risk loci correlate with cervical cord atrophy and may explain the course of disability	Neurogenetics
Journal Article	O. Akmaz; A. Koskderelioglu; N. Eskut; B. Sahan; T. Kusbeci	2022	Restless legs syndrome in multiple sclerosis is related to retinal thinning	Photodiagnosis Photodyn Ther
Journal Article	S. Al-Abri; A. Al-Asmi; S. Jose; A. R. Gujjar	2023	Initial clinical and radiological features of patients with multiple sclerosis in Oman	Mult Scler Relat Disord
Journal Article	H. A. Al-Hamadani; A. S. Abdalla; A. J. Al-Saffar	2012	The course of early-onset multiple sclerosis in Iraqi children	World J Pediatr
Journal Article	O. Al-Iedani; R. Lea; K. Ribbons; S. Ramadan; J. Lechner-Scott	2022	Neurometabolic changes in multiple sclerosis: Fingolimod versus beta interferon or glatiramer acetate therapy	J Neuroimaging
Journal Article	O. Al-Iedani; S. Lea; A. Alshehri; V. E. Maltby; B. Saugbjerg; S. Ramadan; R. Lea; J. Lechner-Scott	2024	Multi-modal neuroimaging signatures predict cognitive decline in multiple sclerosis: A 5-year longitudinal study	Mult Scler Relat Disord
Journal Article	H. I. Al-Kadhi; R. A. Najim; M. S. Al-Alawi; K. I. Mousa; L. M. Al-Jibouri	2006	Clinical and radiological response and side effects of beta interferon in Iraqi patients with relapsing and remitting multiple sclerosis	Neurosciences (Riyadh)
Journal Article	M. Al-Kawaz; E. Monohan; E. Morris; J. S. Perumal; N. Nealon; T. Vartanian; S. A. Gauthier	2017	Differential Impact of Multiple Sclerosis on Cortical and Deep Gray Matter Structures in African Americans and Caucasian Americans	J Neuroimaging
Journal Article	J. Al-Omaishi; R. Bashir; H. E. Gendelman	1999	The cellular immunology of multiple sclerosis	J Leukoc Biol
Journal Article	A. Al-Radaideh; I. Athamneh; H. Alabadi; M. Hbahbih	2019	Cortical and Subcortical Morphometric and Iron Changes in Relapsing-Remitting Multiple Sclerosis and Their Association with White Matter T2 Lesion Load : A 3-Tesla Magnetic Resonance Imaging Study	Clin Neuroradiol
Journal Article	A. Al-Radaideh; I. Athamneh; H. Alabadi; M. Hbahbih	2021	Deep gray matter changes in relapsing-remitting multiple sclerosis detected by multi-parametric, high-resolution magnetic resonance imaging (MRI)	Eur Radiol
Journal Article	A. Al-Radaideh; N. El-Haj; N. Hijjawi	2021	Iron deposition and atrophy in cerebral grey matter and their possible association with serum iron in relapsing-remitting multiple sclerosis	Clin Imaging
Journal Article	A. M. Al-Radaideh; S. J. Wharton; S. Y. Lim; C. R. Tench; P. S. Morgan; R. W. Bowtell; C. S. Constantinescu; P. A. Gowland	2013	Increased iron accumulation occurs in the earliest stages of demyelinating disease: an ultra-high field susceptibility mapping study in Clinically Isolated Syndrome	Mult Scler
Journal Article	F. Al-Shargie; M. Glassen; J. DeLuca; S. Saleh	2024	Obstacle Avoidance in Healthy Adults and People With Multiple Sclerosis: Preliminary fNIRS Study	IEEE Trans Neural Syst Rehabil Eng
Journal Article	H. N. Al-Tameemi; H. K. Hassoun; I. Q. Mohammed; Z. Allebban	2023	MRI assessment of cervical spinal cord cross-sectional area in patients with multiple sclerosis	J Neurosci Rural Pract
Journal Article	Y. Aladro; L. López-Alvarez; J. M. Sánchez-Reyes; J. A. Hernández-Tamames; H. Melero; S. Rubio-Fernández; I. Thuissard; M. Cerezo-García	2018	Relationship between episodic memory and volume of the brain regions of two functional cortical memory systems in multiple sclerosis	J Neurol
Journal Article	S. Alba-Arbalat; E. Solana; E. Lopez-Soley; A. Camos-Carreras; E. Martinez-Heras; F. Vivó; I. Pulido-Valdeolivas; M. Andorra; M. Sepulveda; J. M. Cabrera; E. Fonseca; A. Calvi; R. Alcubierre; M. Dotti-Boada; A. Saiz; E. H. Martinez-Lapiscina; P. Villoslada; Y. Blanco; B. Sanchez-Dalmau; S. Llufriu	2024	Predictive value of retinal atrophy for cognitive decline across disease duration in multiple sclerosis	J Neurol Neurosurg Psychiatry
Journal Article	E. A. Albadawi	2024	Microstructural Changes in the Corpus Callosum in Neurodegenerative Diseases	Cureus
Journal Article	C. M. Aldaz; T. Hussain	2020	WWOX Loss of Function in Neurodevelopmental and Neurodegenerative Disorders	Int J Mol Sci
Journal Article	E. Aleksandravičiūtė; R. Stankevičiūtė; R. Balnytė; L. Šaknys; I. Ulozienė	2023	Oligoclonal Band Status and Features of Radiological and Clinical Findings in Patients with Multiple Sclerosis in Lithuania	Medicina (Kaunas)
Journal Article	T. G. Alekseeva; A. N. Boĭko; E. I. Gusev	2000	[Spectrum of neuropsychological changes in multiple sclerosis]	Zh Nevrol Psikhiatr Im S S Korsakova
Journal Article	H. Algahtani; B. Shirah; A. A. Abdulkareem; F. Bibi; P. N. Pushparaj; M. I. Naseer	2023	Leber hereditary optic neuropathy presenting as bilateral visual loss and white matter disease	Bioinformation
Journal Article	H. Algahtani; B. Shirah; H. Abobaker; N. Alghanaim; F. Kamel	2018	Natalizumab Treatment for Relapsing-Remitting Multiple Sclerosis: The Experience From Saudi Arabia	Clin Neuropharmacol
Journal Article	H. Algahtani; B. Shirah; Y. Al Malik; I. Meftah	2020	Fingolimod for Relapsing-Remitting Multiple Sclerosis: The Experience From Saudi Arabia	Clin Neuropharmacol
Journal Article	M. A. Alharbi; F. Aldosari; A. H. Althobaiti; F. M. Abdullah; S. Aljarallah; N. M. Alkhawajah; M. Alanazi; Y. AlRuthia	2023	Clinical and economic evaluations of natalizumab, rituximab, and ocrelizumab for the management of relapsing-remitting multiple sclerosis in Saudi Arabia	BMC Health Serv Res
Journal Article	V. M. Alifirova; E. M. Kamenskikh; E. S. Koroleva	2019	[Evaluation of serum neurofilament light chains levels for diagnosis, treatment monitoring and prognosis in multiple sclerosis]	Zh Nevrol Psikhiatr Im S S Korsakova
Journal Article	A. Alim-Marvasti; V. N. Vakharia; J. S. Duncan	2022	Multimodal prognostic features of seizure freedom in epilepsy surgery	J Neurol Neurosurg Psychiatry
Journal Article	R. Aliotta; J. L. Cox; K. Donohue; B. Weinstock-Guttman; E. A. Yeh; P. Polak; M. G. Dwyer; R. Zivadinov	2014	Tract-based spatial statistics analysis of diffusion-tensor imaging data in pediatric- and adult-onset multiple sclerosis	Hum Brain Mapp
Journal Article	M. AlJumah; M. M. Alkhawajah; S. Qureshi; I. Al-Thubaiti; O. Ayoub; S. A. Bohlega; A. Bushnag; E. Cupler; A. Daif; A. El Boghdady; A. Hassan; Y. Al Malik; J. Saeedi; F. Al-Shamrany; E. Shosha; P. Rieckmann	2020	Cladribine Tablets and Relapsing-Remitting Multiple Sclerosis: A Pragmatic, Narrative Review of What Physicians Need to Know	Neurol Ther
Journal Article	F. Alkolfat; S. Said; J. Mekky; H. Eldeeb	2023	What an adult multiple sclerosis registry can tell us about pediatric onset multiple sclerosis?	Mult Scler Relat Disord
Journal Article	G. Allali; H. M. Blumen; H. Devanne; E. Pirondini; A. Delval; D. Van De Ville	2018	Brain imaging of locomotion in neurological conditions	Neurophysiol Clin
Journal Article	C. M. Allen; E. Mowry; M. Tintore; N. Evangelou	2020	Prognostication and contemporary management of clinically isolated syndrome	J Neurol Neurosurg Psychiatry
Journal Article	I. V. Allen; S. McQuaid; M. Mirakhur; G. Nevin	2001	Pathological abnormalities in the normal-appearing white matter in multiple sclerosis	Neurol Sci
Journal Article	Y. M. Almatrafi; M. A. Babakkor; M. Irfan; E. T. Samkari; W. M. Alzahrani; D. K. Mohorjy; S. Zahoor; M. T. Farooq; H. M. Sajid Jehangir	2022	Efficacy and safety of rituximab in patients with multiple sclerosis: An observational study at a tertiary center in Makkah, Saudi Arabia	Neurosciences (Riyadh)
Journal Article	R. Alonso; D. Gonzalez-Moron; O. Garcea	2018	Optical coherence tomography as a biomarker of neurodegeneration in multiple sclerosis: A review	Mult Scler Relat Disord
Journal Article	R. Alonso; C. Quarracino; B. Eizaguirre; L. Cohen; B. Silva; C. Pita; J. I. Rojas; A. Pappolla; J. Miguez; L. Patrucco; E. Cristiano; C. Vrech; G. Volman; E. Silva; A. Barboza; N. Deri; V. Tkachuk; G. Zanga; D. Tavolini; M. L. Saladino; G. Luetic; M. L. Menichini; E. Carnero Contentti; P. López; J. Steinberg; P. Divi; J. Hryb; A. Alves Pinheiro; A. Carra; M. E. Balbuena; L. Lázaro; N. Fernández L…	2020	Clinical and demographic characteristics of primary progressive multiple sclerosis in Argentina: Argentinean registry cohort study (RelevarEM)	Neurol Sci
Journal Article	P. Alping; T. Frisell; L. Novakova; P. Islam-Jakobsson; J. Salzer; A. Björck; M. Axelsson; C. Malmeström; K. Fink; J. Lycke; A. Svenningsson; F. Piehl	2016	Rituximab versus fingolimod after natalizumab in multiple sclerosis patients	Ann Neurol
Journal Article	D. Alpini; F. D. Berardino; V. Mattei; D. Caputo; P. Schalek; A. Cesarani	2012	Characteristics of multiple sclerosis patient stance control disorders, measured by means of posturography and related to brainstem lesions	Audiol Res
Journal Article	A. A. Alrehaili; J. Y. Lee; M. M. Bakhuraysah; M. J. Kim; P. M. Aui; K. A. Magee; S. Petratos	2018	Nogo receptor expression in microglia/macrophages during experimental autoimmune encephalomyelitis progression	Neural Regen Res
Journal Article	R. Alroughani; S. F. Ahmed; R. Behbehani; J. Al-Hashel	2017	The Use of Natalizumab in Pediatric Patients With Active Relapsing Multiple Sclerosis: A Prospective Study	Pediatr Neurol
Journal Article	R. Alroughani; J. Al Hashel; A. Thussu; S. F. Ahmed	2013	Use of natalizumab in patients with active relapsing-remitting multiple sclerosis in Kuwait	Med Princ Pract
Journal Article	R. Alroughani; Z. AlKawi; A. Hassan; H. Al Otaibi; A. Mujtaba; R. Al Atat; N. Riachi; N. Akkawi; S. Koussa; J. Inshasi; T. Alsaadi; S. F. Ahmed; A. Al-Aasmi; M. Zakaria; H. El Fadally	2021	Real-world retrospective study of effectiveness and safety of FINgOlimod in relapsing remitting multiple sclerosis in the Middle East and North Africa (FINOMENA)	Clin Neurol Neurosurg
Journal Article	R. Alroughani; M. AlMojel; J. Al-Hashel; S. F. Ahmed	2023	Real world study of ocrelizumab in multiple sclerosis: Kuwait experience	Mult Scler Relat Disord
Journal Article	R. Alroughani; D. Deleu; K. El Salem; J. Al-Hashel; K. J. Alexander; M. A. Abdelrazek; A. Aljishi; J. Alkhaboori; F. Al Azri; N. Al Zadjali; M. Hbahbih; T. E. Sokrab; M. Said; À. Rovira	2016	A regional consensus recommendation on brain atrophy as an outcome measure in multiple sclerosis	BMC Neurol
Journal Article	R. Alroughani; S. Lamdhade; A. Thussu	2013	Endovascular treatment of chronic cerebrospinal venous insufficiency in multiple sclerosis: a retrospective study	Int J Neurosci
Journal Article	R. A. Alroughani; H. M. Aref; S. A. Bohlega; M. P. Dahdaleh; I. Feki; M. A. Al Jumah; M. Z. Al-Kawi; S. F. Koussa; M. A. Sahraian; I. A. Alsharoqi; B. I. Yamout	2014	Natalizumab treatment for multiple sclerosis: Middle East and North Africa regional recommendations for patient selection and monitoring	BMC Neurol
Journal Article	F. Alshamrani; H. Alnajashi; M. F. Almuaigel	2020	Efficacy and Safety of Intravenous Cladribine in Patients with Rapidly Evolving or Early Secondary Progressive Multiple Sclerosis	Cureus
Journal Article	F. Alshamrani; H. Alnajashi; E. Shosha; C. Casserly; S. A. Morrow	2020	Case Series: Myelin Oligodendrocyte Glycoprotein-Immunoglobulin G-Related Disease Spectrum	Front Neurol
Journal Article	M. M. Alsharidah; M. Uzair; S. S. Alseneidi; A. A. Alkharan; R. F. Bunyan; S. Bashir	2022	The Role of Transcranial Magnetic Stimulation as a Surrogate Marker of Disease Activity in Patients with Multiple Sclerosis: A Literature Review	Innov Clin Neurosci
Journal Article	A. Alshehri; O. Al-Iedani; J. Arm; N. Gholizadeh; T. Billiet; R. Lea; J. Lechner-Scott; S. Ramadan	2022	Neural diffusion tensor imaging metrics correlate with clinical measures in people with relapsing-remitting MS	Neuroradiol J
Journal Article	A. Alshehri; O. Al-Iedani; N. Koussis; I. Khormi; R. Lea; J. Lechner-Scott; S. Ramadan	2023	Stability of longitudinal DTI metrics in MS with treatment of injectables, fingolimod and dimethyl fumarate	Neuroradiol J
Journal Article	A. Alshehri; N. Koussis; O. Al-Iedani; J. Arm; I. Khormi; S. Lea; R. Lea; S. Ramadan; J. Lechner-Scott	2024	Diffusion tensor imaging changes of the cortico-thalamic-striatal tracts correlate with fatigue and disability in people with relapsing-remitting MS	Eur J Radiol
Journal Article	A. Alshehri; N. Koussis; O. Al-Iedani; I. Khormi; R. Lea; S. Ramadan; J. Lechner-Scott	2024	Improvement of the thalamocortical white matter network in people with stable treated relapsing-remitting multiple sclerosis over time	NMR Biomed
Journal Article	E. Alshehri; J. A. Cohen; D. Ontaneda; K. Nakamura; S. Husak; T. E. Love; R. J. Fox; F. B. Briggs; D. S. Conway	2023	The impact of cigarette smoking on cognitive processing speed and brain atrophy in multiple sclerosis	Mult Scler
Journal Article	A. Altermatt; L. Gaetano; S. Magon; D. A. Häring; D. Tomic; J. Wuerfel; E. W. Radue; L. Kappos; T. Sprenger	2018	Clinical Correlations of Brain Lesion Location in Multiple Sclerosis: Voxel-Based Analysis of a Large Clinical Trial Dataset	Brain Topogr
Journal Article	A. Altokhis; A. Alotaibi; P. Morgan; R. Tanasescu; N. Evangelou	2023	Predictors of long-term disability in multiple sclerosis patients using routine magnetic resonance imaging data: A 15-year retrospective study	Neuroradiol J
Journal Article	A. I. AlTokhis; A. AlAmrani; A. Alotaibi; A. Podlasek; C. S. Constantinescu	2022	Magnetic Resonance Imaging as a Prognostic Disability Marker in Clinically Isolated Syndrome and Multiple Sclerosis: A Systematic Review and Meta-Analysis	Diagnostics (Basel)
Journal Article	A. I. Altokhis; A. M. Hibbert; C. M. Allen; O. Mougin; A. Alotaibi; S. Y. Lim; C. S. Constantinescu; R. Abdel-Fahim; N. Evangelou	2022	Longitudinal clinical study of patients with iron rim lesions in multiple sclerosis	Mult Scler
Journal Article	S. H. Alusi; T. Z. Aziz; S. Glickman; M. Jahanshahi; J. F. Stein; P. G. Bain	2001	Stereotactic lesional surgery for the treatment of tremor in multiple sclerosis: a prospective case-controlled study	Brain
Journal Article	M. P. Alvarenga; R. M. Alvarenga; M. P. Alvarenga; A. M. Santos; L. C. Thuler	2012	Anti-AQP(4) antibody in idiopathic acute transverse myelitis with recurrent clinical course: frequency of positivity and influence in prognosis	J Spinal Cord Med
Journal Article	E. Alvarez; K. V. Nair; B. D. Hoyt; R. A. Seale; S. Sillau; A. Miravalle; E. Engebretson; B. Schurr; J. R. Corboy; T. L. Vollmer; J. M. Honce	2021	Brain atrophy rates in patients with multiple sclerosis on long term natalizumab resembles healthy controls	Mult Scler Relat Disord
Journal Article	E. Alvarez; L. Piccio; R. J. Mikesell; K. Trinkaus; B. J. Parks; R. T. Naismith; A. H. Cross	2015	Predicting optimal response to B-cell depletion with rituximab in multiple sclerosis using CXCL13 index, magnetic resonance imaging and clinical measures	Mult Scler J Exp Transl Clin
Journal Article	N. Alvarez-Sanchez; S. E. Dunn	2023	Potential biological contributers to the sex difference in multiple sclerosis progression	Front Immunol
Journal Article	L. Aly; C. Noll; R. Wicklein; E. Wolf; E. F. Romahn; J. Wauschkuhn; S. Hosari; C. Mardin; A. Berthele; B. Hemmer; T. Korn; B. Knier	2022	Dynamics of Retinal Vessel Loss After Acute Optic Neuritis in Patients With Relapsing Multiple Sclerosis	Neurol Neuroimmunol Neuroinflamm
Journal Article	M. Amann; L. Achtnichts; J. G. Hirsch; Y. Naegelin; J. Gregori; K. Weier; A. Thöni; N. Mueller-Lenke; E. W. Radue; M. Günther; L. Kappos; A. Gass	2012	3D GRASE arterial spin labelling reveals an inverse correlation of cortical perfusion with the white matter lesion volume in MS	Mult Scler
Journal Article	M. Amann; M. Andělová; A. Pfister; N. Mueller-Lenke; S. Traud; J. Reinhardt; S. Magon; K. Bendfeldt; L. Kappos; E. W. Radue; C. Stippich; T. Sprenger	2015	Subcortical brain segmentation of two dimensional T1-weighted data sets with FMRIB's Integrated Registration and Segmentation Tool (FIRST)	Neuroimage Clin
Journal Article	M. Amann; L. S. Dössegger; I. K. Penner; J. G. Hirsch; C. Raselli; P. Calabrese; K. Weier; E. W. Radü; L. Kappos; A. Gass	2011	Altered functional adaptation to attention and working memory tasks with increasing complexity in relapsing-remitting multiple sclerosis patients	Hum Brain Mapp
Journal Article	M. Amann; A. Papadopoulou; M. Andelova; S. Magon; N. Mueller-Lenke; Y. Naegelin; C. Stippich; E. W. Radue; O. Bieri; L. Kappos; T. Sprenger	2015	Magnetization transfer ratio in lesions rather than normal-appearing brain relates to disability in patients with multiple sclerosis	J Neurol
Journal Article	M. Amann; S. Pezold; Y. Naegelin; K. Fundana; M. Andělová; K. Weier; C. Stippich; L. Kappos; E. W. Radue; P. Cattin; T. Sprenger	2016	Reliable volumetry of the cervical spinal cord in MS patient follow-up data with cord image analyzer (Cordial)	J Neurol
Journal Article	M. Amann; T. Sprenger; Y. Naegelin; J. Reinhardt; P. Kuster; J. G. Hirsch; L. Kappos; E. W. Radue; C. Stippich; O. Bieri	2015	Comparison between balanced steady-state free precession and standard spoiled gradient echo magnetization transfer ratio imaging in multiple sclerosis: methodical and clinical considerations	Neuroimage
Journal Article	M. P. Amato; E. Portaccio; B. Goretti; V. Zipoli; M. Battaglini; M. L. Bartolozzi; M. L. Stromillo; L. Guidi; G. Siracusa; S. Sorbi; A. Federico; N. De Stefano	2007	Association of neocortical volume changes with cognitive deterioration in relapsing-remitting multiple sclerosis	Arch Neurol
Journal Article	M. P. Amato; E. Portaccio; B. Goretti; V. Zipoli; A. Iudice; D. Della Pina; G. Malentacchi; S. Sabatini; P. Annunziata; M. Falcini; M. Mazzoni; M. Mortilla; C. Fonda; N. De Stefano	2010	Relevance of cognitive deterioration in early relapsing-remitting MS: a 3-year follow-up study	Mult Scler
Journal Article	M. P. Amato; E. Portaccio; M. L. Stromillo; B. Goretti; V. Zipoli; G. Siracusa; M. Battaglini; A. Giorgio; M. L. Bartolozzi; L. Guidi; S. Sorbi; A. Federico; N. De Stefano	2008	Cognitive assessment and quantitative magnetic resonance metrics can help to identify benign multiple sclerosis	Neurology
Journal Article	M. P. Amato; V. Zipoli; E. Portaccio	2006	Multiple sclerosis-related cognitive changes: a review of cross-sectional and longitudinal studies	J Neurol Sci
Journal Article	M. Amin; E. Martínez-Heras; D. Ontaneda; F. Prados Carrasco	2024	Artificial Intelligence and Multiple Sclerosis	Curr Neurol Neurosci Rep
Journal Article	A. Amini Harandi; A. Esfandani; H. Pakdaman; M. Abbasi; M. A. Sahraian	2018	Balo's concentric sclerosis: an update and comprehensive literature review	Rev Neurosci
Journal Article	C. Ammitzbøll; T. B. Dyrby; M. Lyksborg; K. Schreiber; R. Ratzer; J. Romme Christensen; P. Iversen; M. Magyari; E. Garde; P. S. Sørensen; H. R. Siebner; F. Sellebjerg	2018	Disability in progressive MS is associated with T2 lesion changes	Mult Scler Relat Disord
Journal Article	M. Anagnostouli; S. Katsavos; A. Kyrozis; M. Gontika; K. I. Voumvourakis; E. Kapaki	2016	Vertebral hemangiomas in the thoracic spine of multiple sclerosis patients are connected with fewer demyelinating lesions at the same level. Possible impact on pathophysiology and clinical course	Neurol Res
Journal Article	P. Ananthavarathan; N. Sahi; D. T. Chard	2024	An update on the role of magnetic resonance imaging in predicting and monitoring multiple sclerosis progression	Expert Rev Neurother
Journal Article	P. Ananthavarathan; N. Sahi; K. Chung; L. Haider; F. Prados; S. A. Trip; O. Ciccarelli; F. Barkhof; C. Tur; D. T. Chard	2024	The evolving contribution of MRI measures towards the prediction of secondary progressive multiple sclerosis	J Neurol Neurosurg Psychiatry
Journal Article	M. Andelova; T. Uher; J. Krasensky; L. Sobisek; E. Kusova; B. Srpova; K. Vodehnalova; L. Friedova; J. Motyl; J. L. Preiningerova; E. Kubala Havrdova; D. Horakova; M. Vaneckova	2019	Additive Effect of Spinal Cord Volume, Diffuse and Focal Cord Pathology on Disability in Multiple Sclerosis	Front Neurol
Journal Article	M. Andelova; K. Vodehnalova; J. Krasensky; E. Hardubejova; T. Hrnciarova; B. Srpova; T. Uher; I. Menkyova; D. Stastna; L. Friedova; J. Motyl; J. Lizrova Preiningerova; E. Kubala Havrdova; B. Maréchal; M. J. Fartaria; T. Kober; D. Horakova; M. Vaneckova	2022	Brainstem lesions are associated with diffuse spinal cord involvement in early multiple sclerosis	BMC Neurol
Journal Article	K. W. Andersen; S. Lasič; H. Lundell; M. Nilsson; D. Topgaard; F. Sellebjerg; F. Szczepankiewicz; H. R. Siebner; M. Blinkenberg; T. B. Dyrby	2020	Disentangling white-matter damage from physiological fibre orientation dispersion in multiple sclerosis	Brain Commun
Journal Article	O. Andersen; I. Elovaara; M. Färkkilä; H. J. Hansen; S. I. Mellgren; K. M. Myhr; M. Sandberg-Wollheim; P. Soelberg Sørensen	2004	Multicentre, randomised, double blind, placebo controlled, phase III study of weekly, low dose, subcutaneous interferon beta-1a in secondary progressive multiple sclerosis	J Neurol Neurosurg Psychiatry
Journal Article	V. M. Anderson; J. W. Bartlett; N. C. Fox; L. Fisniku; D. H. Miller	2007	Detecting treatment effects on brain atrophy in relapsing remitting multiple sclerosis: sample size estimates	J Neurol
Journal Article	V. M. Anderson; K. T. Fernando; G. R. Davies; W. Rashid; C. Frost; N. C. Fox; D. H. Miller	2007	Cerebral atrophy measurement in clinically isolated syndromes and relapsing remitting multiple sclerosis: a comparison of registration-based methods	J Neuroimaging
Journal Article	V. M. Anderson; L. K. Fisniku; D. R. Altmann; A. J. Thompson; D. H. Miller	2009	MRI measures show significant cerebellar gray matter volume loss in multiple sclerosis and are associated with cerebellar dysfunction	Mult Scler
Journal Article	V. M. Anderson; N. C. Fox; D. H. Miller	2006	Magnetic resonance imaging measures of brain atrophy in multiple sclerosis	J Magn Reson Imaging
Journal Article	V. M. Anderson; C. A. Wheeler-Kingshott; K. Abdel-Aziz; D. H. Miller; A. Toosy; A. J. Thompson; O. Ciccarelli	2011	A comprehensive assessment of cerebellar damage in multiple sclerosis using diffusion tractography and volumetric analysis	Mult Scler
Journal Article	C. Andica; A. Hagiwara; K. Kamagata; K. Yokoyama; K. Shimoji; A. Saito; Y. Takenaka; M. Nakazawa; M. Hori; J. Cohen-Adad; M. Y. Takemura; N. Hattori; S. Aoki	2019	Gray Matter Alterations in Early and Late Relapsing-Remitting Multiple Sclerosis Evaluated with Synthetic Quantitative Magnetic Resonance Imaging	Sci Rep
Journal Article	C. Andica; A. Hagiwara; K. Yokoyama; S. Kato; W. Uchida; Y. Nishimura; S. Fujita; K. Kamagata; M. Hori; Y. Tomizawa; N. Hattori; S. Aoki	2022	Multimodal magnetic resonance imaging quantification of gray matter alterations in relapsing-remitting multiple sclerosis and neuromyelitis optica spectrum disorder	J Neurosci Res
Journal Article	A. Andravizou; E. Dardiotis; A. Artemiadis; M. Sokratous; V. Siokas; Z. Tsouris; A. M. Aloizou; I. Nikolaidis; C. Bakirtzis; G. Tsivgoulis; G. Deretzi; N. Grigoriadis; D. P. Bogdanos; G. M. Hadjigeorgiou	2019	Brain atrophy in multiple sclerosis: mechanisms, clinical relevance and treatment options	Auto Immun Highlights
6Department of Neurology, Papageorgiou General Hospital, Thessaloniki, Greece. GRID: grid.417144.3
7Department of Neurology, Medical School, University of Cyprus, Nicosia, Cyprus. ISNI: 0000000121167908. GRID: grid.6603.3"
Journal Article	A. Andravizou; S. Stavropoulou De Lorenzo; E. Kesidou; I. Michailidou; D. Parissis; M. K. Boziki; P. Stamati; C. Bakirtzis; N. Grigoriadis	2024	The Time Trajectory of Choroid Plexus Enlargement in Multiple Sclerosis	Healthcare (Basel)
Journal Article	A. K. Andreasen; P. Iversen; L. Marstrand; V. Siersma; H. R. Siebner; F. Sellebjerg	2019	Structural and cognitive correlates of fatigue in progressive multiple sclerosis	Neurol Res
Journal Article	A. K. Andreasen; J. Jakobsen; L. Soerensen; H. Andersen; T. Petersen; C. R. Bjarkam; J. Ahdidan	2010	Regional brain atrophy in primary fatigued patients with multiple sclerosis	Neuroimage
Journal Article	H. Andrews; K. White; C. Thomson; J. Edgar; D. Bates; I. Griffiths; D. Turnbull; P. Nichols	2006	Increased axonal mitochondrial activity as an adaptation to myelin deficiency in the Shiverer mouse	J Neurosci Res
Journal Article	D. Andrijauskis; R. Balnyte; I. Keturkaite; A. Vaitkus	2019	Clinical and diagnostic features of patients with familial multiple sclerosis	Med Hypotheses
Journal Article	G. J. Androwis; B. M. Sandroff; P. Niewrzol; F. Fakhoury; G. R. Wylie; G. Yue; J. DeLuca	2021	A pilot randomized controlled trial of robotic exoskeleton-assisted exercise rehabilitation in multiple sclerosis	Mult Scler Relat Disord
Journal Article	L. Anghel; A. Ciubară; A. Nechita; L. Nechita; C. Manole; L. Baroiu; A. B. Ciubară; C. L. Mușat	2023	Sleep Disorders Associated with Neurodegenerative Diseases	Diagnostics (Basel)
Journal Article	Y. Anik; A. Demirci; H. Efendi; S. S. Bulut; I. Celebi; S. Komsuoglu	2011	Evaluation of normal appearing white matter in multiple sclerosis: comparison of diffusion magnetic resonance, magnetization transfer imaging and multivoxel magnetic resonance spectroscopy findings with expanded disability status scale	Clin Neuroradiol
Journal Article	P. Annunziata; C. Cioni; G. Masi; M. Tassi; G. Marotta; S. Severi	2018	Fingolimod reduces circulating tight-junction protein levels and in vitro peripheral blood mononuclear cells migration in multiple sclerosis patients	Sci Rep
Journal Article	G. Antonelli; F. Bagnato; C. Pozzilli; E. Simeoni; S. Bastianelli; M. Currenti; F. De Pisa; C. Fieschi; C. Gasperini; M. Salvetti; F. Dianzani	1998	Development of neutralizing antibodies in patients with relapsing-remitting multiple sclerosis treated with IFN-beta1a	J Interferon Cytokine Res
Journal Article	M. J. Anwar; S. K. Alenezi; A. H. Alhowail	2023	Molecular insights into the pathogenic impact of vitamin D deficiency in neurological disorders	Biomed Pharmacother
Journal Article	M. L. Apperson; M. A. Agius	2011	Clinical and neuroimaging assessments for research studies (including drug trials) in multiple sclerosis	Curr Protoc Neurosci
Journal Article	A. Applebee; H. Panitch	2009	Early stage and long term treatment of multiple sclerosis with interferon-beta	Biologics
Journal Article	I. Araki; M. Matsui; K. Ozawa; M. Nishimura; S. Kuno; T. Saida	2002	Relationship between urinary symptoms and disease-related parameters in multiple sclerosis	J Neurol
Journal Article	I. Araki; M. Matsui; K. Ozawa; M. Takeda; S. Kuno	2003	Relationship of bladder dysfunction to lesion site in multiple sclerosis	J Urol
Journal Article	C. J. Archibald; X. Wei; J. N. Scott; C. J. Wallace; Y. Zhang; L. M. Metz; J. R. Mitchell	2004	Posterior fossa lesion volume and slowed information processing in multiple sclerosis	Brain
Journal Article	S. Arena; C. G. Chisari; S. Toscano; S. Bucello; L. M. Grimaldi; P. Ragonese; S. Realmuto; S. Cottone; D. Maimone; C. Finocchiaro; P. Reitano; F. Patti	2024	Real-World Effectiveness of Cladribine for Patients with Multiple Sclerosis: A Sicilian Multicentric Experience (Rewind Study)	Curr Neuropharmacol
Journal Article	O. Argento; C. Piacentini; M. Bossa; U. Nocentini	2022	Emotional Recognition and Its Relation to Cognition, Mood and Fatigue in Relapsing-Remitting and Secondary Progressive Multiple Sclerosis	Int J Environ Res Public Health
Journal Article	O. Argento; B. Spanò; V. Pisani; C. C. Incerti; M. Bozzali; C. Foti; C. Caltagirone; U. Nocentini	2021	Dual-Task Performance in Multiple Sclerosis' Patients: Cerebellum Matters?	Arch Clin Neuropsychol
Journal Article	M. Arias; D. Dapena; S. Arias-Rivas; E. Costa; A. López; J. M. Prieto; E. Corredera	2011	Late onset multiple sclerosis	Neurologia
Journal Article	R. C. Armstrong; T. Q. Le; N. C. Flint; A. C. Vana; Y. X. Zhou	2006	Endogenous cell repair of chronic demyelination	J Neuropathol Exp Neurol
Journal Article	B. Arnason	2011	MS Forum/MS Over the Past 17 Years	Int MS J
Journal Article	B. G. Arnason	1999	Treatment of multiple sclerosis with interferon beta	Biomed Pharmacother
Journal Article	B. G. Arnason	1999	Immunologic therapy of multiple sclerosis	Annu Rev Med
Journal Article	B. G. Arnason	2005	Long-term experience with interferon beta-1b (Betaferon)in multiple sclerosis	J Neurol
Journal Article	B. Arneth; J. Kraus	2022	Laboratory biomarkers of Multiple Sclerosis (MS)	Clin Biochem
Journal Article	P. A. Arnett; F. H. Barwick; J. E. Beeney	2008	Depression in multiple sclerosis: review and theoretical proposal	J Int Neuropsychol Soc
Journal Article	S. V. Arnett; K. Prain; S. Ramanathan; S. Bhuta; F. Brilot; S. A. Broadley	2024	Long-term outcomes of ADEM-like and tumefactive presentations of CNS demyelination: a case-comparison analysis	J Neurol
Journal Article	A. C. Arnold	2005	Evolving management of optic neuritis and multiple sclerosis	Am J Ophthalmol
Journal Article	D. L. Arnold	1999	Magnetic resonance spectroscopy: imaging axonal damage in MS	J Neuroimmunol
Journal Article	D. L. Arnold	2007	Evidence for neuroprotection and remyelination using imaging techniques	Neurology
Journal Article	D. L. Arnold; P. A. Calabresi; B. C. Kieseier; S. Liu; X. You; D. Fiore; S. Hung	2017	Peginterferon beta-1a improves MRI measures and increases the proportion of patients with no evidence of disease activity in relapsing-remitting multiple sclerosis: 2-year results from the ADVANCE randomized controlled trial	BMC Neurol
Journal Article	D. L. Arnold; P. A. Calabresi; B. C. Kieseier; S. I. Sheikh; A. Deykin; Y. Zhu; S. Liu; X. You; B. Sperling; S. Hung	2014	Effect of peginterferon beta-1a on MRI measures and achieving no evidence of disease activity: results from a randomized controlled trial in relapsing-remitting multiple sclerosis	BMC Neurol
Journal Article	D. L. Arnold; C. Elliott; E. C. Martin; Y. Hyvert; D. Tomic; X. Montalban	2024	Effect of Evobrutinib on Slowly Expanding Lesion Volume in Relapsing Multiple Sclerosis: A Post Hoc Analysis of a Phase 2 Trial	Neurology
Journal Article	D. L. Arnold; G. T. Riess; P. M. Matthews; G. S. Francis; D. L. Collins; C. Wolfson; J. P. Antel	1994	Use of proton magnetic resonance spectroscopy for monitoring disease progression in multiple sclerosis	Ann Neurol
Journal Article	D. L. Arnold; S. Shang; Q. Dong; M. Meergans; M. L. Naylor	2018	Peginterferon β-1a every 2 weeks increased achievement of no evidence of disease activity over 4 years in the ADVANCE and ATTAIN studies in patients with relapsing-remitting multiple sclerosis	Ther Adv Neurol Disord
Journal Article	D. L. Arnold; J. S. Wolinsky; P. M. Matthews; A. Falini	1998	The use of magnetic resonance spectroscopy in the evaluation of the natural history of multiple sclerosis	J Neurol Neurosurg Psychiatry
Journal Article	D. L. Arnold; X. You; C. Castrillo-Viguera	2017	Peginterferon beta-1a reduces the evolution of MRI lesions to black holes in patients with RRMS: a post hoc analysis from the ADVANCE study	J Neurol
Journal Article	I. Arnulf; J. P. Derenne	2001	[Respiratory disorders during sleep in degenerative diseases of the brain stem]	Rev Neurol (Paris)
Journal Article	I. Arpan; B. Fling; K. Powers; F. B. Horak; R. I. Spain	2020	Structural Neural Correlates of Impaired Postural Control in People with Secondary Progressive Multiple Sclerosis	Int J MS Care
Journal Article	G. Arrambide; C. Espejo; H. Eixarch; L. M. Villar; J. C. Alvarez-Cermeño; C. Picón; J. Kuhle; G. Disanto; L. Kappos; J. Sastre-Garriga; D. Pareto; E. Simon; M. Comabella; J. Río; C. Nos; C. Tur; J. Castilló; A. Vidal-Jordana; I. Galán; M. J. Arévalo; C. Auger; A. Rovira; X. Montalban; M. Tintore	2016	Neurofilament light chain level is a weak risk factor for the development of MS	Neurology
Journal Article	G. Arrambide; A. Rovira; J. Sastre-Garriga; C. Tur; J. Castilló; J. Río; A. Vidal-Jordana; I. Galán; B. Rodríguez-Acevedo; L. Midaglia; C. Nos; P. Mulero; M. J. Arévalo; M. Comabella; E. Huerga; C. Auger; X. Montalban; M. Tintore	2018	Spinal cord lesions: A modest contributor to diagnosis in clinically isolated syndromes but a relevant prognostic factor	Mult Scler
Journal Article	G. Arrambide; J. Sastre-Garriga	2014	Predictive markers of disease evolution after a CIS in everyday practice	J Neurol Sci
Journal Article	G. Arrondo; M. Alegre; J. Sepulcre; J. Iriarte; J. Artieda; P. Villoslada	2009	Abnormalities in brain synchronization are correlated with cognitive impairment in multiple sclerosis	Mult Scler
Journal Article	A. Arteaga-Noriega; J. F. Castro-Álvarez; D. Benjumea-Bedoya; J. Gutiérrez-Vargas; A. Segura-Cardona; D. González-Gómez; J. Zapata-Berruecos	2022	Factors associated with time to disability progression in patients with multiple sclerosis	Rev Peru Med Exp Salud Publica
Journal Article	A. Artemiadis; M. Anagnostouli; I. Zalonis; K. Chairopoulos; N. Triantafyllou	2018	Structural MRI correlates of cognitive function in multiple sclerosis	Mult Scler Relat Disord
Journal Article	A. K. Artemiadis; M. C. Anagnostouli; I. G. Zalonis; K. G. Chairopoulos; N. I. Triantafyllou	2018	Structural MRI Correlates of Cognitive Event-Related Potentials in Multiple Sclerosis	J Clin Neurophysiol
Journal Article	T. Arun; A. Shehu; E. Pye; L. Smith; M. Meehan	2024	Treatment continuation with cladribine at 5 years after initiation in people with multiple sclerosis: A case series and literature review	Mult Scler Relat Disord
Journal Article	T. Arun; V. Tomassini; E. Sbardella; M. B. de Ruiter; L. Matthews; M. I. Leite; R. Gelineau-Morel; A. Cavey; S. Vergo; M. Craner; L. Fugger; A. Rovira; M. Jenkinson; J. Palace	2013	Targeting ASIC1 in primary progressive multiple sclerosis: evidence of neuroprotection with amiloride	Brain
Journal Article	F. Asaadi; F. Faeghi; F. Ashrafi; M. Sanei Taheri	2021	Clinical Significance of Diffusion-weighted Magnetic Resonance Imaging on Treatment Efficacy in MS Patients With Acute Attacks	Basic Clin Neurosci
Journal Article	A. Asaf; S. Evan; A. Anat	2015	Injury to white matter tracts in relapsing-remitting multiple sclerosis: A possible therapeutic window within the first 5 years from onset using diffusion-tensor imaging tract-based spatial statistics	Neuroimage Clin
Journal Article	A. Ascherio; K. L. Munger; R. White; K. Köchert; K. C. Simon; C. H. Polman; M. S. Freedman; H. P. Hartung; D. H. Miller; X. Montalbán; G. Edan; F. Barkhof; D. Pleimes; E. W. Radü; R. Sandbrink; L. Kappos; C. Pohl	2014	Vitamin D as an early predictor of multiple sclerosis activity and progression	JAMA Neurol
Journal Article	T. Asendorf; R. Henderson; H. Schmidli; T. Friede	2019	Sample size re-estimation for clinical trials with longitudinal negative binomial counts including time trends	Stat Med
Journal Article	A. Ashkar; M. M. A. Baig; A. Arif; M. M. Ali; F. Yousuf; R. Ashkar	2023	Prognostic significance of neurofilament light in Fingolimod therapy for Multiple Sclerosis: A systemic review and meta-analysis based on randomized control trials	Mult Scler Relat Disord
Journal Article	F. Ashrafi; B. Behnam; M. Arab Ahmadi; M. Sanei Taheri; H. R. Haghighatkhah; H. Pakdaman; S. M. Kharrazi	2016	Correlation of MRI findings and cognitive function in multiple sclerosis patients using montreal cognitive assessment test	Med J Islam Repub Iran
Journal Article	F. Ashtari; P. Emami; M. Akbari	2015	Association between retinal nerve fiber layer thickness and magnetic resonance imaging findings and intelligence in patients with multiple sclerosis	Adv Biomed Res
Journal Article	F. Ashtari; A. Safaei; V. Shaygannejad; M. A. Najafi; S. Vesal	2017	Neuromyelitis optica spectrum disease characteristics in Isfahan, Iran: A cross-sectional study	J Res Med Sci
Journal Article	T. Aslan; A. T. Ozdogar; O. Sagici; S. Ozakbas	2024	The relationship between work difficulties and physical disability, cognitive and social cognitive impairment and subcortical gray matter atrophy in persons with multiple sclerosis	Acta Neurol Belg
Journal Article	H. Assadeck; M. Toudou Daouda; É. Adehossi Omar; Z. Mamadou; F. Hassane Djibo; D. Douma Maiga	2019	Inflammatory demyelinating diseases of the central nervous system in Niger	Rev Neurol (Paris)
Journal Article	M. Assadi; R. Nemati; I. Nabipour; H. Salimipour; A. Amini	2011	Radiolabeled annexin V imaging: a useful technique for determining apoptosis in multiple sclerosis	Med Hypotheses
Journal Article	Y. Assaf; D. Ben-Bashat; J. Chapman; S. Peled; I. E. Biton; M. Kafri; Y. Segev; T. Hendler; A. D. Korczyn; M. Graif; Y. Cohen	2002	High b-value q-space analyzed diffusion-weighted MRI: application to multiple sclerosis	Magn Reson Med
Journal Article	H. L. Atkins; M. Bowman; D. Allan; G. Anstee; D. L. Arnold; A. Bar-Or; I. Bence-Bruckler; P. Birch; C. Bredeson; J. Chen; D. Fergusson; M. Halpenny; L. Hamelin; L. Huebsch; B. Hutton; P. Laneuville; Y. Lapierre; H. Lee; L. Martin; S. McDiarmid; P. O'Connor; T. Ramsay; M. Sabloff; L. Walker; M. S. Freedman	2016	Immunoablation and autologous haemopoietic stem-cell transplantation for aggressive multiple sclerosis: a multicentre single-group phase 2 trial	Lancet
Journal Article	B. Audoin; D. Ibarrola; M. V. Au Duong; J. Pelletier; S. Confort-Gouny; I. Malikova; A. Ali-Chérif; P. J. Cozzone; J. P. Ranjeva	2005	Functional MRI study of PASAT in normal subjects	Magma
Journal Article	B. Audoin; D. Ibarrola; I. Malikova; E. Soulier; S. Confort-Gouny; M. V. Duong; F. Reuter; P. Viout; A. Ali-Chérif; P. J. Cozzone; J. Pelletier; J. P. Ranjeva	2007	Onset and underpinnings of white matter atrophy at the very early stage of multiple sclerosis--a two-year longitudinal MRI/MRSI study of corpus callosum	Mult Scler
Journal Article	B. Audoin; J. P. Ranjeva; M. V. Au Duong; D. Ibarrola; I. Malikova; S. Confort-Gouny; E. Soulier; P. Viout; A. Ali-Chérif; J. Pelletier; P. J. Cozzone	2004	Voxel-based analysis of MTR images: a method to locate gray matter abnormalities in patients at the earliest stage of multiple sclerosis	J Magn Reson Imaging
Journal Article	B. Audoin; W. Zaaraoui; F. Reuter; A. Rico; I. Malikova; S. Confort-Gouny; P. J. Cozzone; J. Pelletier; J. P. Ranjeva	2010	Atrophy mainly affects the limbic system and the deep grey matter at the first stage of multiple sclerosis	J Neurol Neurosurg Psychiatry
Journal Article	P. Auguste; J. Colquitt; M. Connock; E. Loveman; R. Court; O. Ciccarelli; C. Counsell; X. Armoiry	2020	Ocrelizumab for Treating Patients with Primary Progressive Multiple Sclerosis: An Evidence Review Group Perspective of a NICE Single Technology Appraisal	Pharmacoeconomics
Journal Article	W. Y. Aung; P. Massoumzadeh; S. Najmi; A. Salter; J. Heaps; T. L. S. Benzinger; S. Mar	2018	Diffusion Tensor Imaging as a Biomarker to Differentiate Acute Disseminated Encephalomyelitis From Multiple Sclerosis at First Demyelination	Pediatr Neurol
Journal Article	S. Aungsumart; M. Apiwattanakul	2023	Clinical and fringe benefits of rituximab in multiple sclerosis treatment in a poor resource setting: Case series and cost analysis	Mult Scler Relat Disord
Journal Article	R. A. Awad	2011	Neurogenic bowel dysfunction in patients with spinal cord injury, myelomeningocele, multiple sclerosis and Parkinson's disease	World J Gastroenterol
Journal Article	M. Axelsson; C. Malmeström; M. Gunnarsson; H. Zetterberg; P. Sundström; J. Lycke; A. Svenningsson	2014	Immunosuppressive therapy reduces axonal damage in progressive multiple sclerosis	Mult Scler
Journal Article	S. S. Ayache; A. Créange; W. H. Farhat; H. G. Zouari; C. Lesage; U. Palm; M. Abdellaoui; J. P. Lefaucheur	2015	Cortical excitability changes over time in progressive multiple sclerosis	Funct Neurol
Journal Article	F. X. Aymerich; C. Auger; J. Alonso; M. Alberich; J. Sastre-Garriga; M. Tintoré; X. Montalban; A. Rovira	2018	Cervical Cord Atrophy and Long-Term Disease Progression in Patients with Primary-Progressive Multiple Sclerosis	AJNR Am J Neuroradiol
Journal Article	F. Ayoobi; A. Moghadam-Ahmadi; H. Amiri; A. Vakilian; M. Heidari; H. Farahmand; M. S. Fathollahi; I. Fatemi; S. A. Shafiei; M. Alahtavakoli; A. Shamsizadeh	2019	Achillea millefolium is beneficial as an add-on therapy in patients with multiple sclerosis: A randomized placebo-controlled clinical trial	Phytomedicine
Journal Article	X. Ayrignac; E. Le Bars; C. Duflos; C. Hirtz; A. Maleska Maceski; C. Carra-Dallière; M. Charif; F. Pinna; P. Prin; N. Menjot de Champfleur; J. Deverdun; T. Kober; B. Marechal; M. J. Fartaria; R. Corredor Jerez; P. Labauge; S. Lehmann	2020	Serum GFAP in multiple sclerosis: correlation with disease type and MRI markers of disease severity	Sci Rep
Journal Article	C. J. Azevedo; J. Kornak; P. Chu; M. Sampat; D. T. Okuda; B. A. Cree; S. J. Nelson; S. L. Hauser; D. Pelletier	2014	In vivo evidence of glutamate toxicity in multiple sclerosis	Ann Neurol
Journal Article	C. J. Azevedo; D. Pelletier	2016	Whole-brain atrophy: ready for implementation into clinical decision-making in multiple sclerosis?	Curr Opin Neurol
Journal Article	M. Azin; N. Zangiabadi; F. Iranmanesh; M. R. Baneshi; S. Banihashem	2016	Effects of Intermittent Theta Burst Stimulation on Manual Dexterity and Motor Imagery in Patients with Multiple Sclerosis: A Quasi-Experimental Controlled Study	Iran Red Crescent Med J
Journal Article	M. Azizian; N. Ghasemi Darestani; A. Aliabadi; M. Afzali; N. Tavoosi; M. Fosouli; J. Khataei; H. Aali; S. M. A. Nourian	2022	Predictive value of number and volume of demyelinating plaques in treatment response in patients with multiple sclerosis treated with INF-B	Am J Neurodegener Dis
Journal Article	S. Azodi; G. Nair; Y. Enose-Akahata; E. Charlip; A. Vellucci; I. Cortese; J. Dwyer; B. J. Billioux; C. Thomas; J. Ohayon; D. S. Reich; S. Jacobson	2017	Imaging spinal cord atrophy in progressive myelopathies: HTLV-I-associated neurological disease (HAM/TSP) and multiple sclerosis (MS)	Ann Neurol
Journal Article	D. Azoulay; N. Urshansky; A. Karni	2008	Low and dysregulated BDNF secretion from immune cells of MS patients is related to reduced neuroprotection	J Neuroimmunol
Journal Article	L. Azzopardi; A. L. Cox; C. L. McCarthy; J. L. Jones; A. J. Coles	2016	Alemtuzumab use in neuromyelitis optica spectrum disorders: a brief case series	J Neurol
Journal Article	T. B; Z. W; C. H; C. S; L. X; H. Dm	2020	Sex-specific differences in rim appearance of multiple sclerosis lesions on quantitative susceptibility mapping	Mult Scler Relat Disord
Journal Article	C. Baba; A. T. Ozdogar; S. Ozcelik; E. Kaya; S. Ozakbas	2022	Relationship between presence of spinal cord lesion and restless legs syndrome in multiple sclerosis	Somatosens Mot Res
Journal Article	K. Bačić Baronica; K. Mlinac; R. Petlevski; D. Ozretić; A. Vladić; S. Kalanj-Bognar; I. Zuntar	2014	Progression of multiple sclerosis is associated with gender differences in glutathione S-transferase P1 detoxification pathway	Acta Neurobiol Exp (Wars)
Journal Article	Y. Backner; N. Levin	2018	Keep Your Eyes Wide Open: On Visual- and Vision-Related Measurements to Better Understand Multiple Sclerosis Pathophysiology	J Neuroophthalmol
Journal Article	Y. Backner; S. Zamir; P. Petrou; F. Paul; D. Karussis; N. Levin	2022	Anatomical and functional visual network patterns in progressive multiple sclerosis	Hum Brain Mapp
Journal Article	B. Bagert; P. Camplair; D. Bourdette	2002	Cognitive dysfunction in multiple sclerosis: natural history, pathophysiology and management	CNS Drugs
Journal Article	B. Bagherpour; M. Salehi; R. Jafari; A. Bagheri; A. Kiani-Esfahani; M. Edalati; M. T. Kardi; V. Shaygannejad	2018	Promising effect of rapamycin on multiple sclerosis	Mult Scler Relat Disord
Journal Article	F. Bagnato; G. Franco; F. Ye; R. Fan; P. Commiskey; S. A. Smith; J. Xu; R. Dortch	2020	Selective inversion recovery quantitative magnetization transfer imaging: Toward a 3 T clinical application in multiple sclerosis	Mult Scler
Journal Article	F. Bagnato; J. A. Frank	2003	The role of nonconventional magnetic resonance imaging techniques in demyelinating disorders	Curr Neurol Neurosci Rep
Journal Article	F. Bagnato; S. A. Gauthier; C. Laule; G. R. W. Moore; R. Bove; Z. Cai; J. Cohen-Adad; D. M. Harrison; E. C. Klawiter; S. A. Morrow; G. Öz; W. D. Rooney; S. A. Smith; P. A. Calabresi; R. G. Henry; J. Oh; D. Ontaneda; D. Pelletier; D. S. Reich; R. T. Shinohara; N. L. Sicotte	2020	Imaging Mechanisms of Disease Progression in Multiple Sclerosis: Beyond Brain Atrophy	J Neuroimaging
Journal Article	F. Bagnato; S. Hametner; G. Franco; S. Pawate; S. Sriram; H. Lassmann; J. Gore; S. E. Smith; R. Dortch	2018	Selective Inversion Recovery Quantitative Magnetization Transfer Brain MRI at 7T: Clinical and Postmortem Validation in Multiple Sclerosis	J Neuroimaging
Journal Article	F. Bagnato; S. Hametner; E. B. Welch	2013	Visualizing iron in multiple sclerosis	Magn Reson Imaging
Journal Article	F. Bagnato; V. N. Ikonomidou; P. van Gelderen; S. Auh; J. Hanafy; F. K. Cantor; J. Ohayon; N. Richert; J. Duyn	2011	Lesions by tissue specific imaging characterize multiple sclerosis patients with more advanced disease	Mult Scler
Journal Article	F. Bagnato; J. M. Ohayon; M. Ehrmantraut; A. W. Chiu; M. Riva; V. N. Ikonomidou	2006	Clinical and imaging metrics for monitoring disease progression in patients with multiple sclerosis	Expert Rev Neurother
Journal Article	F. Bagnato; Z. Salman; R. Kane; S. Auh; F. K. Cantor; M. Ehrmantraut; A. Gallo; V. N. Ikonomidou; J. Ohayon; C. Pellicano; S. K. Stern; H. F. McFarland	2010	T1 cortical hypointensities and their association with cognitive disability in multiple sclerosis	Mult Scler
Journal Article	F. Bagnato; M. Wallin	2022	Harmonizing Magnetic Resonance Imaging Protocols for Veterans With Multiple Sclerosis	Fed Pract
Journal Article	F. Bagnato; B. Yao; F. Cantor; H. Merkle; E. Condon; M. Montequin; S. Moore; M. Quezado; D. Tkaczyk; H. McFarland	2009	Multisequence-imaging protocols to detect cortical lesions of patients with multiple sclerosis: observations from a post-mortem 3 Tesla imaging study	J Neurol Sci
Journal Article	Y. G. Bahou	2002	Multiple sclerosis at Jordan University Hospital	Neurosciences (Riyadh)
Journal Article	B. Bahuleyan; S. Singh	2012	Olfactory memory impairment in neurodegenerative diseases	J Clin Diagn Res
Journal Article	L. Bai; D. Wang; H. Wang; M. Barnett; M. Cabezas; W. Cai; F. Calamante; K. Kyle; D. Liu; L. Ly; A. Nguyen; C. C. Shieh; R. Sullivan; G. Zhan; W. Ouyang; C. Wang	2024	Improving multiple sclerosis lesion segmentation across clinical sites: A federated learning approach with noise-resilient training	Artif Intell Med
Journal Article	M. L. Baier; G. R. Cutter; R. A. Rudick; D. Miller; J. A. Cohen; B. Weinstock-Guttman; M. Mass; L. J. Balcer	2005	Low-contrast letter acuity testing captures visual dysfunction in patients with multiple sclerosis	Neurology
Journal Article	J. F. Baird; R. W. Motl	2021	Cognitive Function and Whole-Brain MRI Metrics Are Not Associated with Mobility in Older Adults with Multiple Sclerosis	Int J Environ Res Public Health
Journal Article	A. Bajrami; M. Pitteri; M. Castellaro; F. Pizzini; C. Romualdi; S. Montemezzi; S. Monaco; M. Calabrese	2018	The effect of fingolimod on focal and diffuse grey matter damage in active MS patients	J Neurol
Journal Article	C. Bakirtzis; I. Nikolaidis; M. K. Boziki; A. Artemiadis; A. Andravizou; L. Messinis; P. Ioannidis; N. Grigoriadis	2020	Cognitive Fatigability is Independent of Subjective Cognitive Fatigue and Mood in Multiple Sclerosis	Cogn Behav Neurol
Journal Article	R. Bakshi; R. H. Benedict; R. A. Bermel; S. D. Caruthers; S. R. Puli; C. W. Tjoa; A. J. Fabiano; L. Jacobs	2002	T2 hypointensity in the deep gray matter of patients with multiple sclerosis: a quantitative magnetic resonance imaging study	Arch Neurol
Journal Article	R. Bakshi; R. H. Benedict; R. A. Bermel; L. Jacobs	2001	Regional brain atrophy is associated with physical disability in multiple sclerosis: semiquantitative magnetic resonance imaging and relationship to clinical findings	J Neuroimaging
Journal Article	R. Bakshi; D. Czarnecki; Z. A. Shaikh; R. L. Priore; V. Janardhan; Z. Kaliszky; P. R. Kinkel	2000	Brain MRI lesions and atrophy are related to depression in multiple sclerosis	Neuroreport
Journal Article	R. Bakshi; V. S. Dandamudi; M. Neema; C. De; R. A. Bermel	2005	Measurement of brain and spinal cord atrophy by magnetic resonance imaging as a tool to monitor multiple sclerosis	J Neuroimaging
Journal Article	R. Bakshi; J. Dmochowski; Z. A. Shaikh; L. Jacobs	2001	Gray matter T2 hypointensity is related to plaques and atrophy in the brains of multiple sclerosis patients	J Neurol Sci
Journal Article	R. Bakshi; B. C. Healy; S. L. Dupuy; G. Kirkish; F. Khalid; T. Gundel; C. Asteggiano; F. Yousuf; A. Alexander; S. L. Hauser; H. L. Weiner; R. G. Henry	2020	Brain MRI Predicts Worsening Multiple Sclerosis Disability over 5 Years in the SUMMIT Study	J Neuroimaging
Journal Article	R. Bakshi; M. Neema; B. C. Healy; Z. Liptak; R. A. Betensky; G. J. Buckle; S. A. Gauthier; J. Stankiewicz; D. Meier; S. Egorova; A. Arora; Z. D. Guss; B. Glanz; S. J. Khoury; C. R. Guttmann; H. L. Weiner	2008	Predicting clinical progression in multiple sclerosis with the magnetic resonance disease severity scale	Arch Neurol
Journal Article	R. Bakshi; M. Neema; S. Tauhid; B. C. Healy; B. I. Glanz; G. Kim; J. Miller; J. L. Berkowitz; R. Bove; M. K. Houtchens; C. Severson; J. M. Stankiewicz; L. Stazzone; T. Chitnis; C. R. Guttmann; H. L. Weiner; A. Ceccarelli	2014	An expanded composite scale of MRI-defined disease severity in multiple sclerosis: MRDSS2	Neuroreport
Journal Article	R. Bakshi; Z. A. Shaikh; V. Janardhan	2000	MRI T2 shortening ('black T2') in multiple sclerosis: frequency, location, and clinical correlation	Neuroreport
Journal Article	C. Balássy; G. Bernert; C. Wöber-Bingöl; B. Csapó; B. Kornek; J. Széles; D. Fleischmann; D. Prayer	2001	Long-term MRI observations of childhood-onset relapsing-remitting multiple sclerosis	Neuropediatrics
Journal Article	L. J. Balcer; J. Raynowska; R. Nolan; S. L. Galetta; R. Kapoor; R. Benedict; G. Phillips; N. LaRocca; L. Hudson; R. Rudick	2017	Validity of low-contrast letter acuity as a visual performance outcome measure for multiple sclerosis	Mult Scler
Journal Article	B. P. Balcı; E. Bakırcıoğlu Duman; C. Tunç; B. B. Tüzün; Ö. Çokar	2023	Clinical and Demographic Characteristics of Immigrant and Local Multiple Sclerosis Patients in Turkey	Noro Psikiyatr Ars
Journal Article	L. E. Baldassari; K. Nakamura; B. P. Moss; G. Macaron; H. Li; M. Weber; S. E. Jones; S. M. Rao; D. Miller; D. S. Conway; R. A. Bermel; J. A. Cohen; D. Ontaneda; M. P. McGinley	2020	Technology-enabled comprehensive characterization of multiple sclerosis in clinical practice	Mult Scler Relat Disord
Journal Article	L. J. Balk; A. Petzold	2014	Current and future potential of retinal optical coherence tomography in multiple sclerosis with and without optic neuritis	Neurodegener Dis Manag
Journal Article	S. Ball; J. Vickery; J. Hobart; D. Wright; C. Green; J. Shearer; A. Nunn; M. G. Cano; D. MacManus; D. Miller; S. Mallik; J. Zajicek	2015	The Cannabinoid Use in Progressive Inflammatory brain Disease (CUPID) trial: a randomised double-blind placebo-controlled parallel-group multicentre trial and economic evaluation of cannabinoids to slow progression in multiple sclerosis	Health Technol Assess
Journal Article	C. Balloff; S. Novello; A. S. Stucke; L. K. Janssen; E. Heinen; C. J. Hartmann; S. G. Meuth; A. Schnitzler; I. K. Penner; P. Albrecht; S. J. Groiss	2023	Long-term potentiation-like plasticity is retained during relapse in patients with Multiple Sclerosis	Clin Neurophysiol
Journal Article	C. Balloff; I. K. Penner; M. Ma; I. Georgiades; L. Scala; N. Troullinakis; J. Graf; D. Kremer; O. Aktas; H. P. Hartung; S. G. Meuth; A. Schnitzler; S. J. Groiss; P. Albrecht	2022	The degree of cortical plasticity correlates with cognitive performance in patients with Multiple Sclerosis	Brain Stimul
Journal Article	R. Balnytė; V. Matijošaitis; I. Čelpačenko; M. Malciūtė; R. Stankevičiūtė; O. Laucius	2022	Factors Related to the Progression of Clinically Isolated Syndrome to Multiple Sclerosis: A Retrospective Study in Lithuania	Medicina (Kaunas)
Journal Article	A. Banaszek; J. Bladowska; A. Pokryszko-Dragan; R. Podemski; M. J. Sąsiadek	2015	Evaluation of the Degradation of the Selected Projectile, Commissural and Association White Matter Tracts Within Normal Appearing White Matter in Patients with Multiple Sclerosis Using Diffusion Tensor MR Imaging - a Preliminary Study	Pol J Radiol
Journal Article	D. S. Bandari; D. Sternaman; T. Chan; C. R. Prostko; T. Sapir	2012	Evaluating risks, costs, and benefits of new and emerging therapies to optimize outcomes in multiple sclerosis	J Manag Care Pharm
Journal Article	S. A. Banks; P. P. Morris; J. J. Chen; S. J. Pittock; E. Sechi; A. Kunchok; J. M. Tillema; J. P. Fryer; B. G. Weinshenker; K. N. Krecke; A. S. Lopez-Chiriboga; A. Nguyen; T. M. Greenwood; C. F. Lucchinetti; N. L. Zalewski; S. A. Messina; E. P. Flanagan	2020	Brainstem and cerebellar involvement in MOG-IgG-associated disorder versus aquaporin-4-IgG and MS	J Neurol Neurosurg Psychiatry
Journal Article	S. Bansil; B. S. Singhal; G. K. Ahuja; U. Ladiwala; M. Behari; R. Friede; S. D. Cook	1996	Comparison between multiple sclerosis in India and the United States: a case-control study	Neurology
Journal Article	A. Bar-Or; R. Gold; L. Kappos; D. L. Arnold; G. Giovannoni; K. Selmaj; J. O'Gorman; M. Stephan; K. T. Dawson	2013	Clinical efficacy of BG-12 (dimethyl fumarate) in patients with relapsing-remitting multiple sclerosis: subgroup analyses of the DEFINE study	J Neurol
Journal Article	A. Bar-Or; P. Rieckmann; A. Traboulsee; V. W. Yong	2011	Targeting progressive neuroaxonal injury: lessons from multiple sclerosis	CNS Drugs
Journal Article	A. Bar-Or; G. A. Thanei; C. Harp; C. Bernasconi; U. Bonati; A. H. Cross; S. Fischer; L. Gaetano; S. L. Hauser; R. Hendricks; L. Kappos; J. Kuhle; D. Leppert; F. Model; A. Sauter; H. Koendgen; X. Jia; A. E. Herman	2023	Blood neurofilament light levels predict non-relapsing progression following anti-CD20 therapy in relapsing and primary progressive multiple sclerosis: findings from the ocrelizumab randomised, double-blind phase 3 clinical trials	EBioMedicine
Journal Article	D. Bar-Zohar; F. Agosta; D. Goldstaub; M. Filippi	2008	Magnetic resonance imaging metrics and their correlation with clinical outcomes in multiple sclerosis: a review of the literature and future perspectives	Mult Scler
Journal Article	A. M. Baraibar; T. Colomer; A. Moreno-García; A. Bernal-Chico; E. Sánchez-Martín; C. Utrilla; R. Serrat; E. Soria-Gómez; A. Rodríguez-Antigüedad; A. Araque; C. Matute; G. Marsicano; S. Mato	2024	Autoimmune inflammation triggers aberrant astrocytic calcium signaling to impair synaptic plasticity	Brain Behav Immun
Journal Article	Y. Barak; A. Achiron; A. Elizur; U. Gabbay; S. Noy; I. Sarova-Pinhas	1996	Sexual dysfunction in relapsing-remitting multiple sclerosis: magnetic resonance imaging, clinical, and psychological correlates	J Psychiatry Neurosci
Journal Article	E. Baranovicova; E. Kantorova; D. Kalenska; L. Lichardusova; M. Bittsan-Sky; D. Dobrota	2017	Thalamic paramagnetic iron by T2* relaxometry correlates with severity of multiple sclerosis	J Biomed Res
Journal Article	E. Baranovicova; V. Mlynarik; E. Kantorova; P. Hnilicova; D. Dobrota	2016	Quantitative evaluation of cerebral white matter in patients with multiple sclerosis using multicomponent T2 mapping	Neurol Res
Journal Article	S. E. Baranzini; L. R. Madireddy; A. Cromer; M. D'Antonio; L. Lehr; M. Beelke; P. Farmer; M. Battaglini; S. J. Caillier; M. L. Stromillo; N. De Stefano; E. Monnet; B. A. Cree	2015	Prognostic biomarkers of IFNb therapy in multiple sclerosis patients	Mult Scler
Journal Article	S. E. Baranzini; J. Wang; R. A. Gibson; N. Galwey; Y. Naegelin; F. Barkhof; E. W. Radue; R. L. Lindberg; B. M. Uitdehaag; M. R. Johnson; A. Angelakopoulou; L. Hall; J. C. Richardson; R. K. Prinjha; A. Gass; J. J. Geurts; J. Kragt; M. Sombekke; H. Vrenken; P. Qualley; R. R. Lincoln; R. Gomez; S. J. Caillier; M. F. George; H. Mousavi; R. Guerrero; D. T. Okuda; B. A. Cree; A. J. Green; E. Waubant; D…	2009	Genome-wide association analysis of susceptibility and clinical phenotype in multiple sclerosis	Hum Mol Genet
Journal Article	E. D. Barc; F. Yucel; C. Kutlu	2023	Three Dimensional Brain Parameters of Multiple Sclerosis (MS) Patients	Mult Scler Relat Disord
Journal Article	K. M. Barclay; N. Abduljawad; Z. Cheng; M. W. Kim; L. Zhou; J. Yang; J. Rustenhoven; J. M. Perez; L. Smyth; W. Beatty; J. Hou; N. Saligrama; M. Colonna; G. Yu; J. Kipnis; Q. Li	2023	An inducible genetic tool for tracking and manipulating specific microglial states in development and disease	bioRxiv
Journal Article	B. Bardel; M. A. Chalah; R. Bensais-Rueda; A. Créange; J. P. Lefaucheur; S. S. Ayache	2024	Event-related desynchronization and synchronization in multiple sclerosis	Mult Scler Relat Disord
Journal Article	B. Bardel; A. Créange; N. Bonardet; B. Bapst; M. Zedet; A. Wahab; S. S. Ayache; J. P. Lefaucheur	2024	Motor function in multiple sclerosis assessed by navigated transcranial magnetic stimulation mapping	J Neurol
Journal Article	A. Barghi; J. B. Allendorfer; E. Taub; B. Womble; J. M. Hicks; G. Uswatte; J. P. Szaflarski; V. W. Mark	2018	Phase II Randomized Controlled Trial of Constraint-Induced Movement Therapy in Multiple Sclerosis. Part 2: Effect on White Matter Integrity	Neurorehabil Neural Repair
Journal Article	B. Barile; A. Marzullo; C. Stamile; F. Durand-Dubief; D. Sappey-Marinier	2022	Ensemble Learning for Multiple Sclerosis Disability Estimation Using Brain Structural Connectivity	Brain Connect
Journal Article	G. J. Barker; W. G. Schreiber; A. Gass; J. P. Ranjeva; A. Campi; J. H. van Waesberghe; J. M. Franconi; H. C. Watt; P. S. Tofts	2005	A standardised method for measuring magnetisation transfer ratio on MR imagers from different manufacturers--the EuroMT sequence	Magma
Journal Article	R. Barker; A. Larner	1992	Substance P and multiple sclerosis	Med Hypotheses
Journal Article	F. Barkhof	1999	MRI in multiple sclerosis: correlation with expanded disability status scale (EDSS)	Mult Scler
Journal Article	F. Barkhof	2002	The clinico-radiological paradox in multiple sclerosis revisited	Curr Opin Neurol
Journal Article	F. Barkhof	2004	Assessing treatment effects on axonal loss--evidence from MRI monitored clinical trials	J Neurol
Journal Article	F. Barkhof; S. T. Frequin; O. R. Hommes; K. Lamers; P. Scheltens; W. J. van Geel; J. Valk	1992	A correlative triad of gadolinium-DTPA MRI, EDSS, and CSF-MBP in relapsing multiple sclerosis patients treated with high-dose intravenous methylprednisolone	Neurology
Journal Article	F. Barkhof; H. E. Hulst; J. Drulovic; B. M. Uitdehaag; K. Matsuda; R. Landin	2010	Ibudilast in relapsing-remitting multiple sclerosis: a neuroprotectant?	Neurology
Journal Article	F. Barkhof; J. C. McGowan; J. H. van Waesberghe; R. I. Grossman	1998	Hypointense multiple sclerosis lesions on T1-weighted spin echo magnetic resonance images: their contribution in understanding multiple sclerosis evolution	J Neurol Neurosurg Psychiatry
Journal Article	F. Barkhof; P. Scheltens; S. T. Frequin; J. J. Nauta; M. W. Tas; J. Valk; O. R. Hommes	1992	Relapsing-remitting multiple sclerosis: sequential enhanced MR imaging vs clinical findings in determining disease activity	AJR Am J Roentgenol
Journal Article	F. Barkhof; M. van Walderveen	1999	Characterization of tissue damage in multiple sclerosis by nuclear magnetic resonance	Philos Trans R Soc Lond B Biol Sci
Journal Article	F. J. Barkhof; M. Elton; J. Lindeboom; M. W. Tas; W. F. Schmidt; O. R. Hommes; C. H. Polman; A. Kok; J. Valk	1998	Functional correlates of callosal atrophy in relapsing-remitting multiple sclerosis patients. A preliminary MRI study	J Neurol
Journal Article	V. T. Barletta; E. Herranz; C. A. Treaba; R. Ouellette; A. Mehndiratta; M. L. Loggia; E. C. Klawiter; C. Ionete; S. A. Jacob; C. Mainero	2020	Evidence of diffuse cerebellar neuroinflammation in multiple sclerosis by (11)C-PBR28 MR-PET	Mult Scler
Journal Article	M. Barnett; N. Bergsland; B. Weinstock-Guttman; H. Butzkueven; T. Kalincik; P. Desmond; F. Gaillard; V. van Pesch; S. Ozakbas; J. I. Rojas; C. Boz; A. Altintas; C. Wang; M. G. Dwyer; S. Yang; D. Jakimovski; K. Kyle; D. P. Ramasamy; R. Zivadinov	2021	Brain atrophy and lesion burden are associated with disability progression in a multiple sclerosis real-world dataset using only T2-FLAIR: The NeuroSTREAM MSBase study	Neuroimage Clin
Journal Article	M. Barnett; D. Wang; H. Beadnall; A. Bischof; D. Brunacci; H. Butzkueven; J. W. L. Brown; M. Cabezas; T. Das; T. Dugal; D. Guilfoyle; A. Klistorner; S. Krieger; K. Kyle; L. Ly; L. Masters; A. Shieh; Z. Tang; A. van der Walt; K. Ward; H. Wiendl; G. Zhan; R. Zivadinov; Y. Barnett; C. Wang	2023	A real-world clinical validation for AI-based MRI monitoring in multiple sclerosis	NPJ Digit Med
Journal Article	Y. Barnett; I. J. Sutton; M. Ghadiri; L. Masters; R. Zivadinov; M. H. Barnett	2014	Conventional and advanced imaging in neuromyelitis optica	AJNR Am J Neuroradiol
Journal Article	D. Baroncini; A. Ghezzi; P. O. Annovazzi; B. Colombo; V. Martinelli; G. Minonzio; L. Moiola; M. Rodegher; M. Zaffaroni; G. Comi	2016	Natalizumab versus fingolimod in patients with relapsing-remitting multiple sclerosis non-responding to first-line injectable therapies	Mult Scler
Journal Article	S. Barone; M. E. Caligiuri; P. Valentino; A. Cherubini; C. Chiriaco; A. Granata; E. Filippelli; T. Tallarico; R. Nisticò; A. Quattrone	2018	Multimodal assessment of normal-appearing corpus callosum is a useful marker of disability in relapsing-remitting multiple sclerosis: an MRI cluster analysis study	J Neurol
Journal Article	A. Barreiro-González; M. T. Sanz; S. Carratalà-Boscà; F. Pérez-Miralles; C. Alcalá; J. Carreres-Polo; E. España-Gregori; B. Casanova	2022	Design and Validation of an Expanded Disability Status Scale Model in Multiple Sclerosis	Eur Neurol
Journal Article	A. Barreiro-González; M. T. Sanz; S. Carratalà-Boscà; F. Pérez-Miralles; C. Alcalá; E. España-Gregori; B. Casanova	2021	Dyschromatopsia in multiple sclerosis reflects diffuse chronic neurodegeneration beyond anatomical landmarks	Acta Neurol Belg
Journal Article	F. Barrero; J. Mallada-Frechin; M. L. Martínez-Ginés; M. E. Marzo; V. Meca-Lallana; G. Izquierdo; J. R. Ara; C. Oreja-Guevara; J. Meca-Lallana; L. Forero; I. Sánchez-Vera; M. J. Moreno	2020	Spanish real-world experience with fingolimod in relapsing-remitting multiple sclerosis patients: MS NEXT study	PLoS One
Journal Article	A. W. Barritt; E. Das; N. Morley; M. Seymour; R. Saha; J. Vera; S. Vundavalli; S. Dizdarevic; R. Nicholas; J. R. Berger; L. K. Fisniku	2023	Management approach including pembrolizumab for fingolimod-associated progressive multifocal leukoencephalopathy in a patient with relapsing-remitting multiple sclerosis	Mult Scler
Journal Article	C. Barro; P. Benkert; G. Disanto; C. Tsagkas; M. Amann; Y. Naegelin; D. Leppert; C. Gobbi; C. Granziera; Ö. Yaldizli; Z. Michalak; J. Wuerfel; L. Kappos; K. Parmar; J. Kuhle	2018	Serum neurofilament as a predictor of disease worsening and brain and spinal cord atrophy in multiple sclerosis	Brain
Journal Article	C. Barro; L. Leocani; D. Leppert; G. Comi; L. Kappos; J. Kuhle	2017	Fluid biomarker and electrophysiological outcome measures for progressive MS trials	Mult Scler
Journal Article	F. Bartels; K. Nobis; G. Cooper; E. Wendel; R. Cleaveland; B. Bajer-Kornek; A. Blaschek; M. Schimmel; M. Blankenburg; M. Baumann; M. Karenfort; C. Finke; K. Rostásy	2019	Childhood multiple sclerosis is associated with reduced brain volumes at first clinical presentation and brain growth failure	Mult Scler
Journal Article	H. Bartosik-Psujek; Ł. Kaczyński; M. Górecka; M. Rolka; R. Wójcik; P. Zięba; M. Kaczor	2021	Cladribine tablets versus other disease-modifying oral drugs in achieving no evidence of disease activity (NEDA) in multiple sclerosis-A systematic review and network meta-analysis	Mult Scler Relat Disord
Journal Article	B. D. Basaran; P. M. Matthews; W. Bai	2022	New lesion segmentation for multiple sclerosis brain images with imaging and lesion-aware augmentation	Front Neurosci
Journal Article	M. A. A. Basha; M. A. Bessar; A. F. Ahmed; I. M. Elfiki; T. H. M. Elkhatib; A. M. E. Mohamed	2018	Does MR spectroscopy of normal-appearing cervical spinal cord in patients with multiple sclerosis have diagnostic value in assessing disease progression? A prospective comparative analysis	Clin Radiol
Journal Article	V. Bašić Kes; M. Lisak; M. Jurašić; I. Zavoreo; A. Dimitrović; I. Kobasić; L. Zadro Matovina	2017	The First Hospital-Based Registry of Patients with Multiple Sclerosis in Croatia	Acta Clin Croat
Journal Article	A. S. Basso; D. Frenkel; F. J. Quintana; F. A. Costa-Pinto; S. Petrovic-Stojkovic; L. Puckett; A. Monsonego; A. Bar-Shir; Y. Engel; M. Gozin; H. L. Weiner	2008	Reversal of axonal loss and disability in a mouse model of progressive multiple sclerosis	J Clin Invest
Journal Article	S. Bastianello	1999	Conventional magnetic resonance sequences in multiple sclerosis	Ital J Neurol Sci
Journal Article	S. Bastianello; E. Giugni; M. P. Amato; M. R. Tola; M. Trojano; S. Galletti; G. Luccichenti; M. Quarantelli; O. Picconi; F. Patti	2011	Changes in magnetic resonance imaging disease measures over 3 years in mildly disabled patients with relapsing-remitting multiple sclerosis receiving interferon β-1a in the COGnitive Impairment in MUltiple Sclerosis (COGIMUS) study	BMC Neurol
Journal Article	S. Bastianello; C. Pozzilli; F. D'Andrea; E. Millefiorini; M. Trojano; S. Morino; C. Gasperini; A. Bozzao; M. Gallucci; C. Andreula; et al.	1994	A controlled trial of mitoxantrone in multiple sclerosis: serial MRI evaluation at one year	Can J Neurol Sci
Journal Article	G. A. Bateman; J. Lechner-Scott; M. F. Carey; A. R. Bateman; R. A. Lea	2021	Possible Markers of Venous Sinus Pressure Elevation in Multiple Sclerosis: Correlations with Gender and Disease Progression	Mult Scler Relat Disord
Journal Article	E. Baudron; S. Martinez de Lizarrondo; M. Gauberti; B. Delaunay-Piednoir; A. P. Fournier; D. Vivien; F. Docagne; I. Bardou	2024	Intestinal MAdCAM-1 imaging as biomarker for prognostic in murine models of multiple sclerosis	Brain Behav Immun
Normandie Univ, UNICAEN, INSERM, PhIND "Physiopathology and Imaging of Neurological Disorders", Institut Blood and Brain @ Caen-Normandie, Cyceron, 14000, Caen, France; Department of Diagnostic Imaging and Interventional Radiology, CHU Côte de Nacre, Caen, France.
Normandie Univ, UNICAEN, INSERM, PhIND "Physiopathology and Imaging of Neurological Disorders", Institut Blood and Brain @ Caen-Normandie, Cyceron, 14000, Caen, France; Department of Clinical Research, CHU Côte de Nacre, Caen, France.
Normandie Univ, UNICAEN, INSERM, PhIND "Physiopathology and Imaging of Neurological Disorders", Institut Blood and Brain @ Caen-Normandie, Cyceron, 14000, Caen, France; Current address: INSERM, Département de l'information scientifique et de la communication (DISC), 75654 Paris Cedex 13, France.
Normandie Univ, UNICAEN, INSERM, PhIND "Physiopathology and Imaging of Neurological Disorders", Institut Blood and Brain @ Caen-Normandie, Cyceron, 14000, Caen, France. Electronic address: bardou@cyceron.fr."
Journal Article	U. Baumhackl	2008	The search for a balance between short and long-term treatment outcomes in multiple sclerosis	J Neurol
Journal Article	U. Baumhackl; C. Franta; J. Retzl; E. Salomonowitz; G. Eder	2003	A controlled trial of tick-borne encephalitis vaccination in patients with multiple sclerosis	Vaccine
Journal Article	R. W. Baumhefner; M. Leng	2022	Standard Dose Weekly Intramuscular Beta Interferon-1a May Be Inadequate for Some Patients with Multiple Sclerosis: A 19-Year Clinical Experience Using Twice a Week Dosage	Neurol Ther
Journal Article	R. W. Baumhefner; W. W. Tourtellotte; K. Syndulko; V. Waluch; G. W. Ellison; L. W. Meyers; S. N. Cohen; M. Osborne; P. Shapshak	1990	Quantitative multiple sclerosis plaque assessment with magnetic resonance imaging. Its correlation with clinical parameters, evoked potentials, and intra-blood-brain barrier IgG synthesis	Arch Neurol
Journal Article	A. Bayoumi; K. M. Hasan; J. A. Thomas; A. Yazdani; J. A. Lincoln	2024	Glymphatic dysfunction in multiple sclerosis and its association with disease pathology and disability	Mult Scler
Journal Article	V. Bazzurri; A. Fiore; E. Curti; E. Tsantes; A. Franceschini; F. Granella	2023	Prevalence of 2-year No evidence of disease activity" (NEDA-3 and NEDA-4) in relapsing-remitting multiple sclerosis. A real-world study"	Mult Scler Relat Disord
Journal Article	H. N. Beadnall; C. Wang; W. Van Hecke; A. Ribbens; T. Billiet; M. H. Barnett	2019	Comparing longitudinal brain atrophy measurement techniques in a real-world multiple sclerosis clinical practice cohort: towards clinical integration?	Ther Adv Neurol Disord
Journal Article	W. Beaino; B. Janssen; G. Kooij; S. M. A. van der Pol; B. van Het Hof; J. van Horssen; A. D. Windhorst; H. E. de Vries	2017	Purinergic receptors P2Y12R and P2X7R: potential targets for PET imaging of microglia phenotypes in multiple sclerosis	J Neuroinflammation
Journal Article	W. Beaino; B. Janssen; E. Kooijman; R. Vos; R. C. Schuit; J. O'Brien-Brown; M. Kassiou; B. van Het Hof; D. J. Vugts; H. E. de Vries; A. D. Windhorst	2020	PET imaging of P2X(7)R in the experimental autoimmune encephalomyelitis model of multiple sclerosis using [(11)C]SMW139	J Neuroinflammation
Journal Article	E. S. Beck; N. Gai; S. Filippini; J. Maranzano; G. Nair; D. S. Reich	2020	Inversion Recovery Susceptibility Weighted Imaging With Enhanced T2 Weighting at 3 T Improves Visualization of Subpial Cortical Multiple Sclerosis Lesions	Invest Radiol
Journal Article	E. S. Beck; J. Maranzano; N. J. Luciano; P. Parvathaneni; S. Filippini; M. Morrison; D. J. Suto; T. Wu; P. van Gelderen; J. A. de Zwart; S. Antel; D. Fetco; J. Ohayon; F. Andrada; Y. Mina; C. Thomas; S. Jacobson; J. Duyn; I. Cortese; S. Narayanan; G. Nair; P. Sati; D. S. Reich	2022	Cortical lesion hotspots and association of subpial lesions with disability in multiple sclerosis	Mult Scler
Journal Article	E. S. Beck; W. A. Mullins; J. Dos Santos Silva; S. Filippini; P. Parvathaneni; J. Maranzano; M. Morrison; D. J. Suto; C. Donnay; H. Dieckhaus; N. J. Luciano; K. Sharma; M. I. Gaitán; J. Liu; J. A. de Zwart; P. van Gelderen; I. Cortese; S. Narayanan; J. H. Duyn; G. Nair; P. Sati; D. S. Reich	2023	Cortical lesions uniquely predict motor disability accrual and form rarely in the absence of new white matter lesions in multiple sclerosis	medRxiv
Journal Article	E. S. Beck; W. A. Mullins; J. Dos Santos Silva; S. Filippini; P. Parvathaneni; J. Maranzano; M. Morrison; D. J. Suto; C. Donnay; H. Dieckhaus; N. J. Luciano; K. Sharma; M. I. Gaitán; J. Liu; J. A. de Zwart; P. van Gelderen; I. Cortese; S. Narayanan; J. H. Duyn; G. Nair; P. Sati; D. S. Reich	2024	Contribution of new and chronic cortical lesions to disability accrual in multiple sclerosis	Brain Commun
Journal Article	R. W. Beck; C. H. Smith; R. L. Gal; D. Xing; M. T. Bhatti; M. C. Brodsky; E. G. Buckley; G. A. Chrousos; J. Corbett; E. Eggenberger; J. A. Goodwin; B. Katz; D. I. Kaufman; J. L. Keltner; M. J. Kupersmith; N. R. Miller; P. S. Moke; S. Nazarian; S. Orengo-Nania; P. J. Savino; W. T. Shults; J. D. Trobe; M. Wall	2004	Neurologic impairment 10 years after optic neuritis	Arch Neurol
Journal Article	P. Bede; P. M. Iyer; C. Schuster; M. Elamin; R. L. McLaughlin; K. Kenna; O. Hardiman	2016	The selective anatomical vulnerability of ALS: 'disease-defining' and 'disease-defying' brain regions	Amyotroph Lateral Scler Frontotemporal Degener
Journal Article	A. Beer; V. Biberacher; P. Schmidt; R. Righart; D. Buck; A. Berthele; J. Kirschke; C. Zimmer; B. Hemmer; M. Mühlau	2016	Tissue damage within normal appearing white matter in early multiple sclerosis: assessment by the ratio of T1- and T2-weighted MR image intensity	J Neurol
Journal Article	R. Behbehani	2007	Expanding the spectrum of neuromyelitis optica: friend or foe?	Curr Opin Ophthalmol
Journal Article	R. Behbehani; A. Abu Al-Hassan; A. Al-Salahat; D. Sriraman; J. D. Oakley; R. Alroughani	2017	Optical coherence tomography segmentation analysis in relapsing remitting versus progressive multiple sclerosis	PLoS One
Journal Article	A. Behzad-Behbahani; M. H. Mikaeili; M. Entezam; A. Mojiri; G. Y. Pour; M. M. Arasteh; M. Rahsaz; M. Banihashemi; B. Khadang; A. Moaddeb; Z. Nematollahi; N. Azarpira	2011	Human herpesvirus-6 viral load and antibody titer in serum samples of patients with multiple sclerosis	J Microbiol Immunol Infect
Journal Article	B. Bejarano; M. Bianco; D. Gonzalez-Moron; J. Sepulcre; J. Goñi; J. Arcocha; O. Soto; U. Del Carro; G. Comi; L. Leocani; P. Villoslada	2011	Computational classifiers for predicting the short-term course of Multiple sclerosis	BMC Neurol
Journal Article	S. Belachew; R. Phan-Ba; E. Bartholomé; V. Delvaux; I. Hansen; P. Calay; K. E. Hafsi; G. Moonen; L. Tshibanda; M. Vokaer	2011	Natalizumab induces a rapid improvement of disability status and ambulation after failure of previous therapy in relapsing-remitting multiple sclerosis	Eur J Neurol
Journal Article	B. Bellenberg; M. Busch; N. Trampe; R. Gold; A. Chan; C. Lukas	2013	1H-magnetic resonance spectroscopy in diffuse and focal cervical cord lesions in multiple sclerosis	Eur Radiol
Journal Article	B. Bellenberg; R. Schneider; F. Weiler; B. Suchan; A. Haghikia; S. Hoffjan; R. Gold; O. Köster; C. Lukas	2015	Cervical cord area is associated with infratentorial grey and white matter volume predominantly in relapsing-remitting multiple sclerosis: A study using semi-automated cord volumetry and voxel-based morphometry	Mult Scler Relat Disord
Journal Article	L. Bellingacci; A. Mancini; L. Gaetani; A. Tozzi; L. Parnetti; M. Di Filippo	2021	Synaptic Dysfunction in Multiple Sclerosis: A Red Thread from Inflammation to Network Disconnection	Int J Mol Sci
Journal Article	M. J. Bellizzi; J. S. Geathers; K. C. Allan; H. A. Gelbard	2016	Platelet-Activating Factor Receptors Mediate Excitatory Postsynaptic Hippocampal Injury in Experimental Autoimmune Encephalomyelitis	J Neurosci
Journal Article	M. J. Bellizzi; J. W. Hammond; H. Li; M. A. Gantz Marker; D. F. Marker; R. S. Freeman; H. A. Gelbard	2018	The Mixed-Lineage Kinase Inhibitor URMC-099 Protects Hippocampal Synapses in Experimental Autoimmune Encephalomyelitis	eNeuro
Journal Article	J. Bellmann-Strobl; F. Paul; J. Wuerfel; J. Dörr; C. Infante-Duarte; E. Heidrich; B. Körtgen; A. Brandt; C. Pfüller; H. Radbruch; R. Rust; V. Siffrin; O. Aktas; C. Heesen; J. Faiss; F. Hoffmann; M. Lorenz; B. Zimmermann; S. Groppa; K. D. Wernecke; F. Zipp	2021	Epigallocatechin Gallate in Relapsing-Remitting Multiple Sclerosis: A Randomized, Placebo-Controlled Trial	Neurol Neuroimmunol Neuroinflamm
Journal Article	J. Bellmann-Strobl; H. Stiepani; J. Wuerfel; G. Bohner; F. Paul; C. Warmuth; O. Aktas; K. P. Wandinger; F. Zipp; R. Klingebiel	2009	MR spectroscopy (MRS) and magnetisation transfer imaging (MTI), lesion load and clinical scores in early relapsing remitting multiple sclerosis: a combined cross-sectional and longitudinal study	Eur Radiol
Journal Article	J. Bellmann-Strobl; J. Wuerfel; O. Aktas; J. Dörr; K. D. Wernecke; F. Zipp; F. Paul	2009	Poor PASAT performance correlates with MRI contrast enhancement in multiple sclerosis	Neurology
Journal Article	S. Belloli; L. Zanotti; V. Murtaj; C. Mazzon; G. Di Grigoli; C. Monterisi; V. Masiello; L. Iaccarino; A. Cappelli; P. L. Poliani; L. S. Politi; R. M. Moresco	2018	(18)F-VC701-PET and MRI in the in vivo neuroinflammation assessment of a mouse model of multiple sclerosis	J Neuroinflammation
Journal Article	A. Belogurov, Jr.; K. Zakharov; Y. Lomakin; K. Surkov; S. Avtushenko; P. Kruglyakov; I. Smirnov; G. Makshakov; C. Lockshin; G. Gregoriadis; D. Genkin; A. Gabibov; E. Evdoshenko	2016	CD206-Targeted Liposomal Myelin Basic Protein Peptides in Patients with Multiple Sclerosis Resistant to First-Line Disease-Modifying Therapies: A First-in-Human, Proof-of-Concept Dose-Escalation Study	Neurotherapeutics
Journal Article	E. Beltrán; A. Hernández; E. M. Lafuente; F. Coret; M. Simó-Castelló; I. Boscá; F. C. Pérez-Miralles; M. Burgal; B. Casanova	2012	Neuronal antigens recognized by cerebrospinal fluid IgM in multiple sclerosis	J Neuroimmunol
Journal Article	D. Belvisi; M. Tartaglia; G. Borriello; V. Baione; S. G. Crisafulli; V. Zuccoli; G. Leodori; A. Ianniello; G. Pasqua; P. Pantano; A. Berardelli; C. Pozzilli; A. Conte	2022	Are Neurophysiological Biomarkers Able to Discriminate Multiple Sclerosis Clinical Subtypes?	Biomedicines
Journal Article	I. Ben-Shalom; A. Karni; H. Kolb	2021	The Role of Molecular Imaging as a Marker of Remyelination and Repair in Multiple Sclerosis	Int J Mol Sci
Journal Article	A. B. Ben-Zacharia; M. N. Janal; A. A. Brody; J. Wolinsky; F. Lublin; G. Cutter	2021	The Effect of Body Mass Index on Brain Volume and Cognitive Function in Relapsing-Remitting Multiple sclerosis: A CombiRx Secondary Analysis	J Cent Nerv Syst Dis
Journal Article	N. Benallegue; H. Kebir; R. Kapoor; A. Crockett; C. Li; L. Cheslow; M. S. Abdel-Hakeem; J. Gesualdi; M. C. Miller; E. J. Wherry; M. E. Church; M. A. Blanco; J. I. Alvarez	2021	The hedgehog pathway suppresses neuropathogenesis in CD4 T cell-driven inflammation	Brain
Journal Article	N. Benallegue; F. Rollot; S. Wiertlewski; R. Casey; M. Debouverie; A. Kerbrat; J. De Seze; J. Ciron; A. Ruet; P. Labauge; E. Maillart; H. Zephir; C. Papeix; G. Defer; C. Lebrun-Frenay; T. Moreau; E. Berger; B. Stankoff; P. Clavelou; O. Heinzlef; J. Pelletier; E. Thouvenot; A. Al Khedr; B. Bourre; O. Casez; P. Cabre; A. Wahab; L. Magy; S. Vukusic; D. A. Laplaud	2024	Highly Effective Therapies as First-Line Treatment for Pediatric-Onset Multiple Sclerosis	JAMA Neurol
Journal Article	B. Benedetti; M. A. Rocca; M. Rovaris; D. Caputo; M. Zaffaroni; R. Capra; A. Bertolotto; V. Martinelli; G. Comi; M. Filippi	2010	A diffusion tensor MRI study of cervical cord damage in benign and secondary progressive multiple sclerosis patients	J Neurol Neurosurg Psychiatry
Journal Article	B. Benedetti; M. Rovaris; M. A. Rocca; D. Caputo; M. Zaffaroni; R. Capra; A. Bertolotto; V. Martinelli; G. Comi; M. Filippi	2009	In-vivo evidence for stable neuroaxonal damage in the brain of patients with benign multiple sclerosis	Mult Scler
Journal Article	R. H. Benedict; J. H. Bobholz	2007	Multiple sclerosis	Semin Neurol
Journal Article	R. H. Benedict; D. A. Carone; R. Bakshi	2004	Correlating brain atrophy with cognitive dysfunction, mood disturbances, and personality disorder in multiple sclerosis	J Neuroimaging
Journal Article	R. H. Benedict; S. Morrow; J. Rodgers; D. Hojnacki; M. A. Bucello; R. Zivadinov; B. Weinstock-Guttman	2014	Characterizing cognitive function during relapse in multiple sclerosis	Mult Scler
Journal Article	R. H. Benedict; J. Pol; F. Yasin; D. Hojnacki; C. Kolb; S. Eckert; B. Tacca; A. Drake; C. Wojcik; S. A. Morrow; D. Jakimovski; T. A. Fuchs; M. G. Dwyer; R. Zivadinov; B. Weinstock-Guttman	2021	Recovery of cognitive function after relapse in multiple sclerosis	Mult Scler
Journal Article	R. H. Benedict; A. Smerbeck; R. Parikh; J. Rodgers; D. Cadavid; D. Erlanger	2012	Reliability and equivalence of alternate forms for the Symbol Digit Modalities Test: implications for multiple sclerosis clinical trials	Mult Scler
Journal Article	R. H. Benedict; R. Zivadinov	2006	Predicting neuropsychological abnormalities in multiple sclerosis	J Neurol Sci
Journal Article	R. H. Benedict; R. Zivadinov	2011	Risk factors for and management of cognitive dysfunction in multiple sclerosis	Nat Rev Neurol
Journal Article	J. L. Bennett	2006	Natalizumab and progressive multifocal leukoencephalopathy: migrating towards safe adhesion molecule therapy in multiple sclerosis	Neurol Res
Journal Article	A. Benoilid; C. Tilikete; N. Collongues; C. Arndt; A. Vighetto; C. Vignal; J. de Seze	2014	Relapsing optic neuritis: a multicentre study of 62 patients	Mult Scler
Journal Article	K. Berek; A. Bauer; D. Rudzki; M. Auer; R. Barket; A. Zinganell; M. Lerch; L. Hofer; A. Grams; P. Poskaite; S. Wurth; T. Berger; F. Di Pauli; F. Deisenhammer; H. Hegen; M. Reindl	2023	Immune profiling in multiple sclerosis: a single-center study of 65 cytokines, chemokines, and related molecules in cerebrospinal fluid and serum	Front Immunol
Journal Article	L. Berenguer-Ruiz; A. P. Sempere; J. Gimenez-Martinez; L. Gabaldon-Torres; L. Tahoces; R. Sanchez-Perez; C. Diaz-Marin	2016	Rescue Therapy Using Rituximab for Multiple Sclerosis	Clin Neuropharmacol
Journal Article	M. Berezowska; S. Coe; H. Dawes	2019	Effectiveness of Vitamin D Supplementation in the Management of Multiple Sclerosis: A Systematic Review	Int J Mol Sci
Journal Article	D. Berg; M. Mäurer; M. Warmuth-Metz; P. Rieckmann; G. Becker	2000	The correlation between ventricular diameter measured by transcranial sonography and clinical disability and cognitive dysfunction in patients with multiple sclerosis	Arch Neurol
Journal Article	J. R. Berger	2011	Functional improvement and symptom management in multiple sclerosis: clinical efficacy of current therapies	Am J Manag Care
Journal Article	T. Berger; M. Adamczyk-Sowa; T. Csépány; F. Fazekas; T. Hojs Fabjan; D. Horáková; Z. Illes; E. Klimová; F. Leutmezer; K. Rejdak; C. Rozsa; S. Šega Jazbec; J. Szilasiová; P. Turčáni; M. Vachová; L. Vécsei; E. Havrdová	2018	Management of multiple sclerosis patients in central European countries: current needs and potential solutions	Ther Adv Neurol Disord
Journal Article	T. Berger; P. Rubner; F. Schautzer; R. Egg; H. Ulmer; I. Mayringer; E. Dilitz; F. Deisenhammer; M. Reindl	2003	Antimyelin antibodies as a predictor of clinically definite multiple sclerosis after a first demyelinating event	N Engl J Med
Journal Article	M. S. Bergholt; A. Serio; J. S. McKenzie; A. Boyd; R. F. Soares; J. Tillner; C. Chiappini; V. Wu; A. Dannhorn; Z. Takats; A. Williams; M. M. Stevens	2018	Correlated Heterospectral Lipidomics for Biomolecular Profiling of Remyelination in Multiple Sclerosis	ACS Cent Sci
Journal Article	N. Bergsland; R. H. B. Benedict; M. G. Dwyer; T. A. Fuchs; D. Jakimovski; F. Schweser; E. Tavazzi; B. Weinstock-Guttman; R. Zivadinov	2021	Thalamic Nuclei Volumes and Their Relationships to Neuroperformance in Multiple Sclerosis: A Cross-Sectional Structural MRI Study	J Magn Reson Imaging
Journal Article	N. Bergsland; M. G. Dwyer; D. Jakimovski; E. Tavazzi; R. H. B. Benedict; B. Weinstock-Guttman; R. Zivadinov	2023	Association of Choroid Plexus Inflammation on MRI With Clinical Disability Progression Over 5 Years in Patients With Multiple Sclerosis	Neurology
Journal Article	N. Bergsland; M. G. Dwyer; D. Jakimovski; B. Weinstock-Guttman; R. Zivadinov	2021	Diffusion tensor imaging reveals greater microstructure damage in lesional tissue that shrinks into cerebrospinal fluid in multiple sclerosis	J Neuroimaging
Journal Article	N. Bergsland; D. Horakova; M. G. Dwyer; O. Dolezal; Z. K. Seidl; M. Vaneckova; J. Krasensky; E. Havrdova; R. Zivadinov	2012	Subcortical and cortical gray matter atrophy in a large sample of patients with clinically isolated syndrome and early relapsing-remitting multiple sclerosis	AJNR Am J Neuroradiol
Journal Article	N. Bergsland; D. Horakova; M. G. Dwyer; T. Uher; M. Vaneckova; M. Tyblova; Z. Seidl; J. Krasensky; E. Havrdova; R. Zivadinov	2018	Gray matter atrophy patterns in multiple sclerosis: A 10-year source-based morphometry study	Neuroimage Clin
Journal Article	N. Bergsland; M. M. Laganà; E. Tavazzi; M. Caffini; P. Tortorella; F. Baglio; G. Baselli; M. Rovaris	2015	Corticospinal tract integrity is related to primary motor cortex thinning in relapsing-remitting multiple sclerosis	Mult Scler
Journal Article	N. Bergsland; E. Tavazzi; M. M. Laganà; F. Baglio; P. Cecconi; S. Viotti; R. Zivadinov; G. Baselli; M. Rovaris	2017	White Matter Tract Injury is Associated with Deep Gray Matter Iron Deposition in Multiple Sclerosis	J Neuroimaging
Journal Article	R. Berkovich; M. A. Agius	2014	Mechanisms of action of ACTH in the management of relapsing forms of multiple sclerosis	Ther Adv Neurol Disord
Journal Article	R. Berkovich; R. Bakshi; L. Amezcua; R. C. Axtell; S. Y. Cen; S. Tauhid; M. Neema; L. Steinman	2017	Adrenocorticotropic hormone versus methylprednisolone added to interferon β in patients with multiple sclerosis experiencing breakthrough disease: a randomized, rater-blinded trial	Ther Adv Neurol Disord
Journal Article	R. Berkovich; D. Negroski; D. Wynn; D. Sellers; K. G. Bzdek; A. L. Lublin; A. M. Rawlings; C. Quach; D. P. Wells; M. Dumlao; A. Bora; A. E. Ranno; K. L. Luo; J. Chavin; L. H. Hua; D. Becker	2023	Effectiveness and safety of switching to teriflunomide in older patients with relapsing multiple sclerosis: A real-world retrospective multicenter analysis	Mult Scler Relat Disord
Journal Article	S. Berman; Y. Backner; R. Krupnik; F. Paul; P. Petrou; D. Karussis; N. Levin; A. A. Mezer	2020	Conduction delays in the visual pathways of progressive multiple sclerosis patients covary with brain structure	Neuroimage
Journal Article	R. A. Bermel; R. Bakshi	2006	The measurement and clinical relevance of brain atrophy in multiple sclerosis	Lancet Neurol
Journal Article	R. A. Bermel; M. D. Innus; C. W. Tjoa; R. Bakshi	2003	Selective caudate atrophy in multiple sclerosis: a 3D MRI parcellation study	Neuroreport
Journal Article	R. A. Bermel; R. A. Rudick	2007	Interferon-beta treatment for multiple sclerosis	Neurotherapeutics
Journal Article	R. A. Bermel; J. Sharma; C. W. Tjoa; S. R. Puli; R. Bakshi	2003	A semiautomated measure of whole-brain atrophy in multiple sclerosis	J Neurol Sci
Journal Article	R. A. Bermel; X. You; P. Foulds; R. Hyde; J. H. Simon; E. Fisher; R. A. Rudick	2013	Predictors of long-term outcome in multiple sclerosis patients treated with interferon β	Ann Neurol
Journal Article	M. E. Bernis; C. Hakvoort; E. Nacarkucuk; H. Burkard; A. S. Bremer; M. Zweyer; E. Maes; K. A. Grzelak; H. Sabir	2024	Neuroprotective Effect of Clemastine Improved Oligodendrocyte Proliferation through the MAPK/ERK Pathway in a Neonatal Hypoxia Ischemia Rat Model	Int J Mol Sci
Journal Article	E. Bernitsas; F. Bao; N. Seraji-Bozorgzad; J. Chorostecki; C. Santiago; A. Tselis; C. Caon; I. Zak; S. Millis; O. Khan	2015	Spinal cord atrophy in multiple sclerosis and relationship with disability across clinical phenotypes	Mult Scler Relat Disord
Journal Article	E. Bernitsas; H. Kopinsky; S. Lichtman-Mikol; S. Razmjou; C. Santiago-Martinez; K. Yarraguntla; F. Bao	2021	Multimodal MRI Response to Fingolimod in Multiple Sclerosis: A Nonrandomized, Single Arm, Observational Study	J Neuroimaging
Journal Article	E. Bernitsas; K. Yarraguntla; F. Bao; R. Sood; C. Santiago-Martinez; R. Govindan; O. Khan; N. Seraji-Bozorgzad	2017	Structural and Neuronal Integrity Measures of Fatigue Severity in Multiple Sclerosis	Brain Sci
Journal Article	I. Berry; J. P. Ranjeva; C. Manelfe; M. Clanet	1998	[MRI visualization of multiple sclerosis lesions]	Rev Neurol (Paris)
Journal Article	A. Bertolotto	2009	Implications of neutralising antibodies on therapeutic efficacy	J Neurol Sci
Journal Article	A. Bethune; V. Tipu; J. G. Sled; S. Narayanan; D. L. Arnold; D. Mabbott; C. Rockel; R. Ghassemi; C. Till; B. Banwell	2011	Diffusion tensor imaging and cognitive speed in children with multiple sclerosis	J Neurol Sci
Journal Article	T. Beutel; J. Dzimiera; H. Kapell; M. Engelhardt; A. Gass; L. Schirmer	2020	Cortical projection neurons as a therapeutic target in multiple sclerosis	Expert Opin Ther Targets
Journal Article	R. J. Bevan; R. Evans; L. Griffiths; L. M. Watkins; M. I. Rees; R. Magliozzi; I. Allen; G. McDonnell; R. Kee; M. Naughton; D. C. Fitzgerald; R. Reynolds; J. W. Neal; O. W. Howell	2018	Meningeal inflammation and cortical demyelination in acute multiple sclerosis	Ann Neurol
Journal Article	V. Beynon; I. C. George; C. Elliott; D. L. Arnold; J. Ke; H. Chen; L. Zhu; C. Ke; G. Giovannoni; M. Scaramozza; N. Campbell; D. P. Bradley; N. Franchimont; A. Gafson; S. Belachew	2022	Chronic lesion activity and disability progression in secondary progressive multiple sclerosis	BMJ Neurol Open
Journal Article	A. Bhan; C. Jacobsen; K. M. Myhr; I. Dalen; K. Lode; E. Farbu	2018	Neurofilaments and 10-year follow-up in multiple sclerosis	Mult Scler
Journal Article	P. Bhargava; S. D. Newsome	2016	An update on the evidence base for peginterferon β1a in the treatment of relapsing-remitting multiple sclerosis	Ther Adv Neurol Disord
Journal Article	P. K. Bhattacharyya; R. J. Fox; K. E. Sakaie; J. Bena; T. Harvey; P. Raska; J. Lin; M. J. Lowe	2023	Characterizing multiple sclerosis disease progression using a combined structural and functional connectivity metric	Magn Reson Imaging
Journal Article	P. K. Bhattacharyya; M. J. Lowe; K. E. Sakaie; H. Li; J. Lin; R. J. Fox	2020	Changes in structural and functional connectivity during two years of fingolimod therapy for multiple sclerosis	Magn Reson Imaging
Journal Article	A. I. Bhigjee; K. Moodley; K. Ramkissoon	2007	Multiple sclerosis in KwaZulu Natal, South Africa: an epidemiological and clinical study	Mult Scler
Journal Article	F. Bhinderwala; H. E. Roth; M. Filipi; S. Jack; R. Powers	2024	Potential Metabolite Biomarkers of Multiple Sclerosis from Multiple Biofluids	ACS Chem Neurosci
Journal Article	C. F. Bi; H. R. Qian; L. J. Peng; L. L. Mao; X. Huang; D. Y. Xia; X. Lei; X. K. Qi	2016	[The correlation factor analysis for conversion of clinically isolated syndrome to multiple sclerosis and neuromyelitis optica]	Zhonghua Nei Ke Za Zhi
Journal Article	B. Bian; B. Zhou; Z. Shao; X. Zhu; Y. Jie; D. Li	2023	Feasibility of diffusion kurtosis imaging in evaluating cervical spinal cord injury in multiple sclerosis	Medicine (Baltimore)
Journal Article	V. Biberacher; C. C. Boucard; P. Schmidt; C. Engl; D. Buck; A. Berthele; M. M. Hoshi; C. Zimmer; B. Hemmer; M. Mühlau	2015	Atrophy and structural variability of the upper cervical cord in early multiple sclerosis	Mult Scler
Journal Article	V. Biberacher; P. Schmidt; R. C. Selter; V. Pernpeinter; M. C. Kowarik; B. Knier; D. Buck; M. M. Hoshi; T. Korn; A. Berthele; J. S. Kirschke; C. Zimmer; B. Hemmer; M. Mühlau	2018	Fatigue in multiple sclerosis: Associations with clinical, MRI and CSF parameters	Mult Scler
Journal Article	C. Bibinoğlu Amirov; S. Saltık; C. Yalçınkaya; M. Tütüncü; S. Saip; A. Siva; U. Uygunoğlu	2023	Ocrelizumab in pediatric multiple sclerosis	Eur J Paediatr Neurol
Journal Article	D. B. Bichuetti; E. M. Lobato de Oliveira; D. M. Oliveira; N. Amorin de Souza; A. A. Gabbai	2010	Neuromyelitis optica treatment: analysis of 36 patients	Arch Neurol
Journal Article	D. B. Bichuetti; E. M. Oliveira; N. A. Souza; R. L. Rivero; A. A. Gabbai	2009	Neuromyelitis optica in Brazil: a study on clinical and prognostic factors	Mult Scler
Journal Article	D. B. Bichuetti; R. L. Rivero; E. M. de Oliveira; D. M. Oliveira; N. A. de Souza; R. G. Nogueira; N. Abdala; A. Gabbai	2008	White matter spectroscopy in neuromyelitis optica: a case control study	J Neurol
Journal Article	A. Biela; M. Watkinson; U. C. Meier; D. Baker; G. Giovannoni; C. R. Becer; S. Krause	2015	Disposable MMP-9 sensor based on the degradation of peptide cross-linked hydrogel films using electrochemical impedance spectroscopy	Biosens Bioelectron
Journal Article	B. Bielekova; T. Howard; A. N. Packer; N. Richert; G. Blevins; J. Ohayon; T. A. Waldmann; H. F. McFarland; R. Martin	2009	Effect of anti-CD25 antibody daclizumab in the inhibition of inflammation and stabilization of disease progression in multiple sclerosis	Arch Neurol
Journal Article	B. Bielekova; R. Martin	1999	Multiple Sclerosis: Immunotherapy	Curr Treat Options Neurol
Journal Article	M. Bieniek; D. R. Altmann; G. R. Davies; G. T. Ingle; W. Rashid; J. Sastre-Garriga; A. J. Thompson; D. H. Miller	2006	Cord atrophy separates early primary progressive and relapsing remitting multiple sclerosis	J Neurol Neurosurg Psychiatry
Journal Article	T. Biernacki; K. Bencsik; D. Sandi; L. Vécsei	2017	[Alemtuzumab therapy 2017]	Ideggyogy Sz
Journal Article	T. Biernacki; Z. Kokas; D. Sandi; J. Füvesi; Z. Fricska-Nagy; P. Faragó; T. Z. Kincses; P. Klivényi; K. Bencsik; L. Vécsei	2022	Emerging Biomarkers of Multiple Sclerosis in the Blood and the CSF: A Focus on Neurofilaments and Therapeutic Considerations	Int J Mol Sci
Journal Article	M. Bigaud; P. Ramseier; S. Tisserand; M. Lang; B. Urban; C. Beerli; G. Karlsson	2023	Central Versus Peripheral Drug Exposure Ratio, a Key Differentiator for Siponimod Over Fingolimod?	Neurol Ther
Journal Article	K. Bigaut; T. Fabacher; L. Kremer; J. C. Ongagna; A. Kwiatkowski; F. Sellal; D. Ferriby; S. Courtois; P. Vermersch; N. Collongues; H. Zéphir; J. De Seze; O. Outteryck	2021	Long-term effect of natalizumab in patients with RRMS: TYSTEN cohort	Mult Scler
Journal Article	S. Bigi; B. Banwell	2012	Pediatric multiple sclerosis	J Child Neurol
Journal Article	S. Bigi; R. A. Marrie; L. Verhey; E. A. Yeh; B. Banwell	2013	2010 McDonald criteria in a pediatric cohort: is positivity at onset associated with a more aggressive multiple sclerosis course?	Mult Scler
Journal Article	M. Bilello; N. Suri; J. Krejza; J. H. Woo; L. J. Bagley; A. C. Mamourian; A. Vossough; J. Y. Chen; B. R. Millian; T. Mulderink; C. E. Markowitz; E. R. Melhem	2010	An approach to comparing accuracies of two FLAIR MR sequences in the detection of multiple sclerosis lesions in the brain in the absence of gold standard	Acad Radiol
Journal Article	A. Bisecco; M. Altieri; G. Santangelo; F. Di Nardo; R. Docimo; G. Caiazzo; R. Capuano; S. Pappacena; A. d'Ambrosio; S. Bonavita; F. Trojsi; M. Cirillo; F. Esposito; G. Tedeschi; A. Gallo	2019	Resting-State Functional Correlates of Social Cognition in Multiple Sclerosis: An Explorative Study	Front Behav Neurosci
Journal Article	J. N. Bissonnette; L. Pimer; A. M. Francis; K. M. Hull; J. Leckey; M. MacGillivray; L. I. Berrigan; D. J. Fisher	2023	An investigation of auditory processing in relapsing-remitting multiple sclerosis	Exp Brain Res
Journal Article	C. Bjartmar; J. Battistuta; N. Terada; E. Dupree; B. D. Trapp	2002	N-acetylaspartate is an axon-specific marker of mature white matter in vivo: a biochemical and immunohistochemical study on the rat optic nerve	Ann Neurol
Journal Article	C. Bjartmar; R. J. Fox	2002	Pathological mechanisms and disease progression of multiple sclerosis: therapeutic implications	Drugs Today (Barc)
Journal Article	C. Bjartmar; G. Kidd; S. Mörk; R. Rudick; B. D. Trapp	2000	Neurological disability correlates with spinal cord axonal loss and reduced N-acetyl aspartate in chronic multiple sclerosis patients	Ann Neurol
Journal Article	C. Bjartmar; B. D. Trapp	2001	Axonal and neuronal degeneration in multiple sclerosis: mechanisms and functional consequences	Curr Opin Neurol
Journal Article	C. Bjartmar; B. D. Trapp	2003	Axonal degeneration and progressive neurologic disability in multiple sclerosis	Neurotox Res
Journal Article	K. Bjornevik; K. M. Myhr; A. Beiske; K. S. Bjerve; T. Holmøy; H. Hovdal; R. Midgard; T. Riise; S. Wergeland; Ø. Torkildsen	2019	α-Linolenic acid is associated with MRI activity in a prospective cohort of multiple sclerosis patients	Mult Scler
Journal Article	J. A. Black; J. Newcombe; B. D. Trapp; S. G. Waxman	2007	Sodium channel expression within chronic multiple sclerosis plaques	J Neuropathol Exp Neurol
Journal Article	A. M. Blamire; S. Cader; M. Lee; J. Palace; P. M. Matthews	2007	Axonal damage in the spinal cord of multiple sclerosis patients detected by magnetic resonance spectroscopy	Magn Reson Med
Journal Article	A. Blaschek; P. Huppke; T. Kümpfel; W. Müller-Felber; K. Rostasy	2017	[Multiple sclerosis in childhood and adolescence : Complex, chronic and differentiated]	Nervenarzt
Journal Article	S. Blechinger; J. Ehler; G. Bsteh; A. Winkelmann; F. Leutmezer; S. Meister; A. Santer; M. Hecker; T. Berger; P. Rommer; U. K. Zettl	2021	Therapeutic plasma exchange in steroid-refractory multiple sclerosis relapses. A retrospective two-center study	Ther Adv Neurol Disord
Journal Article	N. Blindenbacher; E. Brunner; S. Asseyer; M. Scheel; N. Siebert; L. Rasche; J. Bellmann-Strobl; A. Brandt; K. Ruprecht; D. Meier; J. Wuerfel; F. Paul; T. Sinnecker	2020	Evaluation of the 'ring sign' and the 'core sign' as a magnetic resonance imaging marker of disease activity and progression in clinically isolated syndrome and early multiple sclerosis	Mult Scler J Exp Transl Clin
Journal Article	M. Blinkenberg; H. K. Mathiesen; T. Tscherning; A. Jønsson; C. Svarer; S. Holm; F. Sellebjerg; O. B. Paulson; L. G. Hanson; P. S. Sorensen	2012	Cerebral metabolism, magnetic resonance spectroscopy and cognitive dysfunction in early multiple sclerosis: an exploratory study	Neurol Res
Journal Article	M. Blinkenberg; K. Rune; C. V. Jensen; M. H. Ravnborg; S. Kyllingsbaek; S. Holm; O. B. Paulson; P. S. Sørensen	2001	[Reduced metabolism in cerebral cortex correlates with MRI changes and cognitive dysfunction in patients with disseminated sclerosis]	Ugeskr Laeger
Journal Article	V. J. Block; S. Cheng; J. Juwono; R. Cuneo; G. Kirkish; A. M. Alexander; M. Khan; A. Akula; E. Caverzasi; N. Papinutto; W. A. Stern; M. J. Pletcher; G. M. Marcus; J. E. Olgin; S. L. Hauser; J. M. Gelfand; R. Bove; B. A. Cree; R. G. Henry	2023	Association of daily physical activity with brain volumes and cervical spinal cord areas in multiple sclerosis	Mult Scler
Journal Article	S. Blumenthal	2006	Multiple sclerosis	Radiol Technol
Journal Article	L. D. Blumhardt; D. H. Miller; P. A. Sandercock; A. P. Moore; L. Brock; T. Nixon; B. Kendall; I. Moseley; W. I. McDonald	1995	A prospective study of undiagnosed" isolated myelopathy: II. Value of magnetic resonance imaging, evoked potentials and CSF analysis"	Eur J Neurol
Journal Article	L. Bø	2009	The histopathology of grey matter demyelination in multiple sclerosis	Acta Neurol Scand Suppl
Journal Article	M. Boaventura; J. Sastre-Garriga; A. Garcia-Vidal; A. Vidal-Jordana; D. Quartana; R. Carvajal; C. Auger; M. Alberich; M. Tintoré; À. Rovira; X. Montalban; D. Pareto	2022	T1/T2-weighted ratio in multiple sclerosis: A longitudinal study with clinical associations	Neuroimage Clin
Journal Article	V. D. Boccia; G. Boffa; C. Lapucci; M. Costagli; L. Bosisio; M. M. Mancardi; M. Inglese; M. Cellerino	2024	Lesion phenotyping based on magnetic susceptibility in pediatric multiple sclerosis	J Neuroimaging
Journal Article	M. Bock; F. Paul; J. Dörr	2013	[Diagnosis and monitoring of multiple sclerosis: the value of optical coherence tomography]	Nervenarzt
Journal Article	B. Bodini; M. Battaglini; N. De Stefano; Z. Khaleeli; F. Barkhof; D. Chard; M. Filippi; X. Montalban; C. Polman; M. Rovaris; A. Rovira; R. Samson; D. Miller; A. Thompson; O. Ciccarelli	2011	T2 lesion location really matters: a 10 year follow-up study in primary progressive multiple sclerosis	J Neurol Neurosurg Psychiatry
Journal Article	B. Bodini; M. Cercignani; Z. Khaleeli; D. H. Miller; M. Ron; S. Penny; A. J. Thompson; O. Ciccarelli	2013	Corpus callosum damage predicts disability progression and cognitive dysfunction in primary-progressive MS after five years	Hum Brain Mapp
Journal Article	B. Bodini; M. Cercignani; A. Toosy; N. De Stefano; D. H. Miller; A. J. Thompson; O. Ciccarelli	2014	A novel approach with skeletonised MTR" measures tract-specific microstructural changes in early primary-progressive MS"	Hum Brain Mapp
Journal Article	B. Bodini; Z. Khaleeli; M. Cercignani; D. H. Miller; A. J. Thompson; O. Ciccarelli	2009	Exploring the relationship between white matter and gray matter damage in early primary progressive multiple sclerosis: an in vivo study with TBSS and VBM	Hum Brain Mapp
Journal Article	B. Bodini; C. Louapre; B. Stankoff	2015	Advanced imaging tools to investigate multiple sclerosis pathology	Presse Med
Journal Article	B. Bodini; E. Poirion; M. Tonietto; C. Benoit; R. Palladino; E. Maillart; E. Portera; M. Battaglini; G. Bera; B. Kuhnast; C. Louapre; M. Bottlaender; B. Stankoff	2020	Individual Mapping of Innate Immune Cell Activation Is a Candidate Marker of Patient-Specific Trajectories of Worsening Disability in Multiple Sclerosis	J Nucl Med
Journal Article	B. Bodini; M. Veronese; D. García-Lorenzo; M. Battaglini; E. Poirion; A. Chardain; L. Freeman; C. Louapre; M. Tchikviladze; C. Papeix; F. Dollé; B. Zalc; C. Lubetzki; M. Bottlaender; F. Turkheimer; B. Stankoff	2016	Dynamic Imaging of Individual Remyelination Profiles in Multiple Sclerosis	Ann Neurol
Journal Article	G. Boffa; N. Bruschi; M. Cellerino; C. Lapucci; G. Novi; E. Sbragia; E. Capello; A. Uccelli; M. Inglese	2020	Fingolimod and Dimethyl-Fumarate-Derived Lymphopenia is not Associated with Short-Term Treatment Response and Risk of Infections in a Real-Life MS Population	CNS Drugs
Journal Article	G. Boffa; M. Inglese; G. L. Mancardi	2024	Hematopoietic stem cell transplantation for multiple sclerosis	Handb Clin Neurol
Journal Article	G. Boffa; C. Lapucci; E. Sbragia; R. Varaldo; A. M. Raiola; D. Currò; L. Roccatagliata; E. Capello; A. Laroni; M. Mikulska; F. Gualandi; A. Uccelli; E. Angelucci; G. L. Mancardi; M. Inglese	2020	Aggressive multiple sclerosis: a single-centre, real-world treatment experience with autologous haematopoietic stem cell transplantation and alemtuzumab	Eur J Neurol
Journal Article	G. Boffa; A. Tacchino; E. Sbragia; S. Schiavi; A. Droby; N. Piaggio; G. Bommarito; G. Girardi; G. L. Mancardi; G. Brichetto; M. Inglese	2020	Preserved brain functional plasticity after upper limb task-oriented rehabilitation in progressive multiple sclerosis	Eur J Neurol
Journal Article	A. N. Boĭko; E. I. Gusev	2013	[Laquinimod is an oral drug with a marked neuroprotective effect for pathogenetic treatment of multiple sclerosis(review)]	Zh Nevrol Psikhiatr Im S S Korsakova
Journal Article	R. E. Bollaert; K. Poe; E. A. Hubbard; R. W. Motl; L. A. Pilutti; C. L. Johnson; B. P. Sutton	2018	Associations of functional connectivity and walking performance in multiple sclerosis	Neuropsychologia
Journal Article	G. Bomboi; V. N. Ikonomidou; S. Pellegrini; S. K. Stern; A. Gallo; S. Auh; I. E. Evangelou; J. Agarwal; C. Pellicano; J. M. Ohayon; F. K. Cantor; M. Ehrmantraut; H. F. McFarland; R. L. Kane; F. Bagnato	2011	Quality and quantity of diffuse and focal white matter disease and cognitive disability of patients with multiple sclerosis	J Neuroimaging
Journal Article	G. Bommarito; A. Bellini; M. Pardini; C. Solaro; L. Roccatagliata; A. Laroni; E. Capello; G. L. Mancardi; A. Uccelli; M. Inglese	2018	Composite MRI measures and short-term disability in patients with clinically isolated syndrome suggestive of MS	Mult Scler
Journal Article	G. Bommarito; A. Tarun; Y. Farouj; M. G. Preti; M. Petracca; A. Droby; M. M. El Mendili; M. Inglese; D. Van De Ville	2022	Altered anterior default mode network dynamics in progressive multiple sclerosis	Mult Scler
Journal Article	R. Bomprezzi; R. Schaefer; V. Reese; A. Misra; T. L. Vollmer; M. Kala	2011	Glatiramer acetate-specific antibody titres in patients with relapsing / remitting multiple sclerosis and in experimental autoimmune encephalomyelitis	Scand J Immunol
Journal Article	R. Bonacchi; A. Meani; E. Pagani; O. Marchesi; A. Falini; M. Filippi; M. A. Rocca	2021	Association of Age at Onset With Gray Matter Volume and White Matter Microstructural Abnormalities in People With Multiple Sclerosis	Neurology
Journal Article	R. Bonacchi; A. Meani; E. Pagani; O. Marchesi; M. Filippi; M. A. Rocca	2022	The role of cerebellar damage in explaining disability and cognition in multiple sclerosis phenotypes: a multiparametric MRI study	J Neurol
Journal Article	R. Bonacchi; E. Pagani; A. Meani; L. Cacciaguerra; P. Preziosa; E. De Meo; M. Filippi; M. A. Rocca	2020	Clinical Relevance of Multiparametric MRI Assessment of Cervical Cord Damage in Multiple Sclerosis	Radiology
Journal Article	R. Bonacchi; P. Valsasina; E. Pagani; A. Meani; P. Preziosa; M. A. Rocca; M. Filippi	2023	Sex-related differences in upper limb motor function in healthy subjects and multiple sclerosis patients: a multiparametric MRI study	J Neurol
Journal Article	L. Bonanno; M. Russo; A. Bramanti; R. S. Calabrò; S. Marino	2019	Functional connectivity in multiple sclerosis after robotic rehabilitative treatment: A case report	Medicine (Baltimore)
Journal Article	R. Bonek; K. Orlicka; Z. Maciejek	2007	Demyelinating lesions in the cervical cord in multiple sclerosis 10 years after onset of the disease. Correlation between MRI parameters and clinical course	Neurol Neurochir Pol
Journal Article	J. Bonenfant; E. Bajeux; V. Deburghgraeve; E. Le Page; G. Edan; A. Kerbrat	2017	Can we stop immunomodulatory treatments in secondary progressive multiple sclerosis?	Eur J Neurol
Journal Article	A. Bonilauri; F. Sangiuliano Intra; L. Pugnetti; G. Baselli; F. Baglio	2020	A Systematic Review of Cerebral Functional Near-Infrared Spectroscopy in Chronic Neurological Diseases-Actual Applications and Future Perspectives	Diagnostics (Basel)
Journal Article	F. Bonneville; D. M. Moriarty; B. S. Li; J. S. Babb; R. I. Grossman; O. Gonen	2002	Whole-brain N-acetylaspartate concentration: correlation with T2-weighted lesion volume and expanded disability status scale score in cases of relapsing-remitting multiple sclerosis	AJNR Am J Neuroradiol
Journal Article	G. Bonnier; A. Roche; D. Romascano; S. Simioni; D. Meskaldji; D. Rotzinger; Y. C. Lin; G. Menegaz; M. Schluep; R. Du Pasquier; T. J. Sumpf; J. Frahm; J. P. Thiran; G. Krueger; C. Granziera	2014	Advanced MRI unravels the nature of tissue alterations in early multiple sclerosis	Ann Clin Transl Neurol
Journal Article	P. Bontempi; S. Marangoni; L. Cazzoletti; A. Bajrami; B. Giometto; P. Farace; U. Rozzanigo	2024	Very-long T2-weighted imaging of the non-lesional brain tissue in multiple sclerosis patients	NMR Biomed
Journal Article	P. Bontempi; G. Piccolantonio; A. Busato; A. Conti; G. Angelini; N. Lopez; A. Bani; G. Constantin; P. Marzola	2024	Resting-state functional magnetic resonance imaging reveals functional connectivity alteration in the experimental autoimmune encephalomyelitis model of multiple sclerosis	NMR Biomed
Journal Article	P. Bontempi; U. Rozzanigo; S. Marangoni; E. Fogazzi; D. Ravanelli; L. Cazzoletti; B. Giometto; P. Farace	2023	Non-lesional white matter in relapsing-remitting multiple sclerosis assessed by multicomponent T2 relaxation	Brain Behav
Journal Article	L. Bonzano; M. Bove; M. P. Sormani; M. L. Stromillo; A. Giorgio; M. P. Amato; A. Tacchino; G. L. Mancardi; N. De Stefano	2019	Subclinical motor impairment assessed with an engineered glove correlates with magnetic resonance imaging tissue damage in radiologically isolated syndrome	Eur J Neurol
Journal Article	L. Bonzano; L. Pedullà; A. Tacchino; G. Brichetto; M. A. Battaglia; G. L. Mancardi; M. Bove	2019	Upper limb motor training based on task-oriented exercises induces functional brain reorganization in patients with multiple sclerosis	Neuroscience
Journal Article	L. Bonzano; A. Tacchino; L. Roccatagliata; M. P. Sormani; G. L. Mancardi; M. Bove	2011	Impairment in explicit visuomotor sequence learning is related to loss of microstructural integrity of the corpus callosum in multiple sclerosis patients with minimal disability	Neuroimage
Journal Article	F. M. Boonstra; M. Clough; M. Strik; A. van der Walt; H. Butzkueven; O. B. White; M. Law; J. Fielding; S. C. Kolbe	2022	Longitudinal tracking of axonal loss using diffusion magnetic resonance imaging in multiple sclerosis	Brain Commun
Journal Article	R. Boonsuth; R. S. Samson; C. Tur; M. Battiston; F. Grussu; T. Schneider; M. Yoneyama; F. Prados; A. Ttofalla; S. Collorone; R. Cortese; O. Ciccarelli; C. A. M. Gandini Wheeler-Kingshott; M. C. Yiannakas	2021	Assessing Lumbar Plexus and Sciatic Nerve Damage in Relapsing-Remitting Multiple Sclerosis Using Magnetisation Transfer Ratio	Front Neurol
Journal Article	S. Boretius; B. Schmelting; T. Watanabe; D. Merkler; R. Tammer; B. Czéh; T. Michaelis; J. Frahm; E. Fuchs	2006	Monitoring of EAE onset and progression in the common marmoset monkey by sequential high-resolution 3D MRI	NMR Biomed
Journal Article	F. Borgel; M. Hommel; P. Pollak; J. M. Gaio; G. Crouzet; J. F. Lebas; J. Pellat; J. Perret	1986	[Magnetic resonance imaging in multiple sclerosis. Sensitivity and correlation with the clinical picture]	Rev Neurol (Paris)
Journal Article	S. B. Borgheai; J. McLinden; K. Mankodiya; Y. Shahriari	2020	Frontal Functional Network Disruption Associated with Amyotrophic Lateral Sclerosis: An fNIRS-Based Minimum Spanning Tree Analysis	Front Neurosci
Journal Article	S. Borrelli; S. Leclercq; M. Pasi; P. Maggi	2024	Cerebral small vessel disease and glymphatic system dysfunction in multiple sclerosis: A narrative review	Mult Scler Relat Disord
Journal Article	G. Borriello; L. Prosperini; A. Luchetti; C. Pozzilli	2009	Natalizumab treatment in pediatric multiple sclerosis: a case report	Eur J Paediatr Neurol
Journal Article	B. Bosche; C. Dohmen; P. Impekoven; O. Zaro-Weber; D. Reske; A. Rubbert; A. H. Jacobs; H. F. Petereit	2006	Stroke after initiation of interferon-beta treatment for relapsing-remitting disseminated white matter disease	Acta Neurol Scand
Journal Article	A. Bose; F. Khalighinejad; D. C. Hoaglin; C. C. Hemond	2024	Evaluating the Clinical Utility of Epstein-Barr Virus Antibodies as Biomarkers in Multiple Sclerosis: A Systematic Review	Mult Scler Relat Disord
Journal Article	G. Bose; M. S. Freedman	2021	Recent advances and remaining questions of autologous hematopoietic stem cell transplantation in multiple sclerosis	J Neurol Sci
Journal Article	G. Bose; B. C. Healy; C. Barro; B. I. Glanz; H. A. Lokhande; M. Polgar-Turcsanyi; C. R. Guttmann; R. Bakshi; H. L. Weiner; T. Chitnis	2022	Younger age at multiple sclerosis onset is associated with worse outcomes at age 50	J Neurol Neurosurg Psychiatry
Journal Article	G. Bose; B. C. Healy; H. A. Lokhande; M. G. Sotiropoulos; M. Polgar-Turcsanyi; M. Anderson; B. I. Glanz; C. R. G. Guttman; R. Bakshi; H. L. Weiner; T. Chitnis	2022	Early Predictors of Clinical and MRI Outcomes Using Least Absolute Shrinkage and Selection Operator (LASSO) in Multiple Sclerosis	Ann Neurol
Journal Article	G. Bose; B. C. Healy; S. Saxena; F. Saleh; B. I. Glanz; R. Bakshi; H. L. Weiner; T. Chitnis	2023	Increasing Neurofilament and Glial Fibrillary Acidic Protein After Treatment Discontinuation Predicts Multiple Sclerosis Disease Activity	Neurol Neuroimmunol Neuroinflamm
Journal Article	G. Bose; B. C. Healy; S. Saxena; F. Saleh; A. Paul; C. Barro; H. A. Lokhande; M. Polgar-Turcsanyi; M. Anderson; B. I. Glanz; C. R. G. Guttmann; R. Bakshi; H. L. Weiner; T. Chitnis	2023	Early neurofilament light and glial fibrillary acidic protein levels improve predictive models of multiple sclerosis outcomes	Mult Scler Relat Disord
Journal Article	M. Bostan; R. Pîrvulescu; C. Tiu; I. Bujor; A. Popa-Cherecheanu	2023	OCT and OCT-A biomarkers in multiple sclerosis - review	Rom J Ophthalmol
Journal Article	S. Bosticardo; S. Schiavi; S. Schaedelin; P. J. Lu; M. Barakovic; M. Weigel; L. Kappos; J. Kuhle; A. Daducci; C. Granziera	2022	Microstructure-Weighted Connectomics in Multiple Sclerosis	Brain Connect
Journal Article	R. M. Boucher; R. A. Hendrix	1991	The otolaryngic manifestations of multiple sclerosis	Ear Nose Throat J
Journal Article	B. Bourre; H. Zéphir; J. C. Ongagna; C. Cordonnier; N. Collongues; S. Debette; M. C. Fleury; O. Outteryck; D. Hannequin; P. Vermersch; J. de Seze	2012	Long-term follow-up of acute partial transverse myelitis	Arch Neurol
Journal Article	R. Bove; T. Chitnis	2013	Sexual disparities in the incidence and course of MS	Clin Immunol
Journal Article	R. Bove; A. Musallam; B. C. Healy; M. Houtchens; B. I. Glanz; S. Khoury; C. R. Guttmann; P. L. De Jager; T. Chitnis	2013	No sex-specific difference in disease trajectory in multiple sclerosis patients before and after age 50	BMC Neurol
Journal Article	F. Bovis; L. Carmisciano; A. Signori; M. Pardini; J. R. Steinerman; T. Li; A. P. Tansy; M. P. Sormani	2019	Defining responders to therapies by a statistical modeling approach applied to randomized clinical trial data	BMC Med
Journal Article	F. Bovis; N. De Stefano; J. R. Steinerman; V. Knappertz; M. P. Sormani	2019	Validating the use of brain volume cutoffs to identify clinically relevant atrophy in RRMS	Mult Scler
Journal Article	J. D. Bowen; G. H. Kraft; A. Wundes; Q. Guan; K. R. Maravilla; T. A. Gooley; P. A. McSweeney; S. Z. Pavletic; H. Openshaw; R. Storb; M. Wener; B. A. McLaughlin; G. R. Henstorf; R. A. Nash	2012	Autologous hematopoietic cell transplantation following high-dose immunosuppressive therapy for advanced multiple sclerosis: long-term results	Bone Marrow Transplant
Journal Article	J. D. Bowen; K. Maravilla; S. B. Margolin	2003	Open-label study of pirfenidone in patients with progressive forms of multiple sclerosis	Mult Scler
Journal Article	J. D. Bowen; J. Stulc; S. F. Hunter; H. Chen; J. B. Lewin; M. Scaramozza; I. Bozin; F. Then Bergh	2024	Diroximel Fumarate in Patients with Relapsing-Remitting Multiple Sclerosis: NEDA-3 After Re-Baselining in the Phase 3 EVOLVE-MS-1 Study	Adv Ther
Journal Article	M. Bowerman; L. M. Murray; F. Scamps; B. L. Schneider; R. Kothary; C. Raoul	2018	Pathogenic commonalities between spinal muscular atrophy and amyotrophic lateral sclerosis: Converging roads to therapeutic development	Eur J Med Genet
Journal Article	A. C. Bowles; B. A. Scruggs; B. A. Bunnell	2014	Mesenchymal stem cell-based therapy in a mouse model of experimental autoimmune encephalomyelitis (EAE)	Methods Mol Biol
Journal Article	A. N. Boyko; O. V. Boyko	2018	Cladribine tablets' potential role as a key example of selective immune reconstitution therapy in multiple sclerosis	Degener Neurol Neuromuscul Dis
Journal Article	C. Boz; S. Ozakbas; M. Terzi; R. Karabudak; S. Sevim; R. Turkoglu; A. Soysal; B. P. Balcı; H. Efendi; F. Turan Ö; N. Yüceyar; M. F. Yetkin; S. Z. Karahan; M. Demirkıran; S. Guler; K. Agan; N. Kıylıoğlu; C. Baba; A. Tuncer; M. Köseoğlu	2023	The comparative effectiveness of fingolimod, natalizumab, and ocrelizumab in relapsing-remitting multiple sclerosis	Neurol Sci
Journal Article	C. Boz; M. Terzi; B. Özer; R. Turkoglu; R. Karabudak; H. Efendi; A. Soysal; S. Sevim; A. Altintas; A. Kurne; A. Akçalı; G. Akman; N. Yüceyar; B. P. Balcı; Ö. Ekmekci; S. Z. Karahan; M. Demirkıran; B. Altunrende; F. Turan Ö; G. Gökçen; N. Kale; M. Köseoğlu; S. Ozakbas	2019	Comparative analysis of fingolimod versus teriflunomide in relapsing-remitting multiple sclerosis	Mult Scler Relat Disord
Journal Article	M. Boziki; C. Bakirtzis; S. A. Sintila; E. Kesidou; E. Gounari; A. Ioakimidou; V. Tsavdaridou; L. Skoura; A. Fylaktou; V. Nikolaidou; M. Stangou; I. Nikolaidis; V. Giantzi; E. Karafoulidou; P. Theotokis; N. Grigoriadis	2022	Ocrelizumab in Patients with Active Primary Progressive Multiple Sclerosis: Clinical Outcomes and Immune Markers of Treatment Response	Cells
Journal Article	B. Bozsik; E. Tóth; I. Polyák; F. Kerekes; N. Szabó; K. Bencsik; P. Klivényi; Z. T. Kincses	2022	Reproducibility of Lesion Count in Various Subregions on MRI Scans in Multiple Sclerosis	Front Neurol
Journal Article	M. Brainin; T. Reisner; A. Neuhold; S. Lang; L. Deecke	1989	[Involvement of apparently normal white brain substance in the disease process of multiple sclerosis]	Nervenarzt
Journal Article	S. Bramow; J. M. Frischer; H. Lassmann; N. Koch-Henriksen; C. F. Lucchinetti; P. S. Sørensen; H. Laursen	2010	Demyelination versus remyelination in progressive multiple sclerosis	Brain
Journal Article	E. Brand-Schieber; P. Werner	2004	Calcium channel blockers ameliorate disease in a mouse model of multiple sclerosis	Exp Neurol
Journal Article	C. O. Brandão; H. H. Ruocco; A. S. Farias; C. Oliveira; F. Cendes; B. P. Damasceno; L. M. Santos	2006	Intrathecal immunoglobulin G synthesis and brain injury by quantitative MRI in multiple sclerosis	Neuroimmunomodulation
Journal Article	R. Brandstadter; O. Ayeni; S. C. Krieger; N. Y. Harel; M. X. Escalon; I. Katz Sand; V. M. Leavitt; M. T. Fabian; K. Buyukturkoglu; S. Klineova; C. S. Riley; F. D. Lublin; A. E. Miller; J. F. Sumowski	2020	Detection of subtle gait disturbance and future fall risk in early multiple sclerosis	Neurology
Journal Article	R. Brandstadter; I. Katz Sand	2017	The use of natalizumab for multiple sclerosis	Neuropsychiatr Dis Treat
Journal Article	A. U. Brandt; E. H. Martinez-Lapiscina; R. Nolan; S. Saidha	2017	Monitoring the Course of MS With Optical Coherence Tomography	Curr Treat Options Neurol
Journal Article	A. U. Brandt; M. Sy; J. Bellmann-Strobl; B. L. Newton; J. Pawling; H. G. Zimmermann; Z. Yu; C. Chien; J. Dörr; J. T. Wuerfel; J. W. Dennis; F. Paul; M. Demetriou	2021	Association of a Marker of N-Acetylglucosamine With Progressive Multiple Sclerosis and Neurodegeneration	JAMA Neurol
Journal Article	P. Branger; J. J. Parienti; M. P. Sormani; G. Defer	2016	The Effect of Disease-Modifying Drugs on Brain Atrophy in Relapsing-Remitting Multiple Sclerosis: A Meta-Analysis	PLoS One
Journal Article	J. Brasanac; C. Chien	2023	A review on multiple sclerosis prognostic findings from imaging, inflammation, and mental health studies	Front Hum Neurosci
Journal Article	J. Brasanac; S. Hetzer; S. Asseyer; J. Kuchling; J. Bellmann-Strobl; K. Ritter; S. Gamradt; M. Scheel; J. D. Haynes; A. U. Brandt; F. Paul; S. M. Gold; M. Weygandt	2022	Central stress processing, T-cell responsivity to stress hormones and disease severity in multiple sclerosis	Brain Commun
Journal Article	S. D. Brass; R. H. Benedict; B. Weinstock-Guttman; F. Munschauer; R. Bakshi	2006	Cognitive impairment is associated with subcortical magnetic resonance imaging grey matter T2 hypointensity in multiple sclerosis	Mult Scler
Journal Article	S. D. Brass; S. Narayanan; J. P. Antel; Y. Lapierre; L. Collins; D. L. Arnold	2004	Axonal damage in multiple sclerosis patients with high versus low expanded disability status scale score	Can J Neurol Sci
Journal Article	D. L. Braverman; E. A. Lachmann; R. Tunkel; W. Nagler	1997	Multiple sclerosis presenting as a spinal cord tumor	Arch Phys Med Rehabil
Journal Article	J. Brettschneider; M. Maier; S. Arda; A. Claus; S. D. Süssmuth; J. Kassubek; H. Tumani	2005	Tau protein level in cerebrospinal fluid is increased in patients with early multiple sclerosis	Mult Scler
Journal Article	J. Brettschneider; A. Petzold; A. Junker; H. Tumani	2006	Axonal damage markers in the cerebrospinal fluid of patients with clinically isolated syndrome improve predicting conversion to definite multiple sclerosis	Mult Scler
Journal Article	M. Breu; F. Sandesjö; R. I. Milos; J. Svoboda; J. Salzer; L. Schneider; J. B. Reichelt; A. Bertolini; A. Blaschek; K. Fink; R. Höftberger; J. Lycke; K. Rostásy; R. Seidl; S. Siegert; R. Wickström; B. Kornek	2024	Rituximab treatment in pediatric-onset multiple sclerosis	Eur J Neurol
Journal Article	P. A. Brex; O. Ciccarelli; J. I. O'Riordan; M. Sailer; A. J. Thompson; D. H. Miller	2002	A longitudinal study of abnormalities on MRI and disability from multiple sclerosis	N Engl J Med
Journal Article	M. R. Brier; A. Z. Snyder; A. Tanenbaum; R. A. Rudick; E. Fisher; S. Jones; J. S. Shimony; A. H. Cross; T. L. S. Benzinger; R. T. Naismith	2021	Quantitative signal properties from standardized MRIs correlate with multiple sclerosis disability	Ann Clin Transl Neurol
Journal Article	M. R. Brier; F. Taha	2023	Measuring Pathology in Patients with Multiple Sclerosis Using Positron Emission Tomography	Curr Neurol Neurosci Rep
Journal Article	M. R. Brier; B. Xiang; J. R. Ciotti; S. Chahin; G. F. Wu; R. T. Naismith; D. Yablonskiy; A. H. Cross	2023	Quantitative MRI identifies lesional and non-lesional abnormalities in MOGAD	Mult Scler Relat Disord
Journal Article	V. V. Brinar; B. Barun	2013	Challenges in multiple sclerosis; how to define occurence of progression	Clin Neurol Neurosurg
Journal Article	J. C. Brisset; S. Kremer; S. Hannoun; F. Bonneville; F. Durand-Dubief; T. Tourdias; C. Barillot; C. Guttmann; S. Vukusic; V. Dousset; F. Cotton	2020	New OFSEP recommendations for MRI assessment of multiple sclerosis patients: Special consideration for gadolinium deposition and frequent acquisitions	J Neuroradiol
Journal Article	J. Britze; J. L. Frederiksen	2018	Optical coherence tomography in multiple sclerosis	Eye (Lond)
Journal Article	S. A. Broadley; D. Vanags; B. Williams; B. Johnson; D. Feeney; L. Griffiths; S. Shakib; G. Brown; A. Coulthard; P. Mullins; C. Kneebone	2009	Results of a phase IIa clinical trial of an anti-inflammatory molecule, chaperonin 10, in multiple sclerosis	Mult Scler
Journal Article	B. Brochet	1998	[Non-specific immunosuppression and multiple sclerosis]	Rev Neurol (Paris)
Journal Article	B. Brochet	2013	[Is MRI monitoring useful in clinical practice in patients with multiple sclerosis? Yes]	Rev Neurol (Paris)
Journal Article	B. Brochet; M. S. Deloire; M. Bonnet; E. Salort-Campana; J. C. Ouallet; K. G. Petry; V. Dousset	2008	Should SDMT substitute for PASAT in MSFC? A 5-year longitudinal study	Mult Scler
Journal Article	B. Brochet; M. S. Deloire; T. Touil; O. Anne; J. M. Caillé; V. Dousset; K. G. Petry	2006	Early macrophage MRI of inflammatory lesions predicts lesion severity and disease development in relapsing EAE	Neuroimage
Journal Article	S. A. Brod; J. W. Lindsey; F. Nelson	2019	Tumefactive demyelination: Clinical outcomes, lesion evolution and treatments	Mult Scler J Exp Transl Clin
Journal Article	J. P. Broderick; S. Narayan; M. Gaskill; A. P. Dhawan; J. Khoury	1996	Volumetric measurement of multifocal brain lesions. Implications for treatment trials of vascular dementia and multiple sclerosis	J Neuroimaging
Journal Article	J. B. Brooks; M. R. Jardim; R. M. Papais-Alvarenga; Y. D. Fragoso	2015	There is still a role for the blink reflex in the diagnosis and follow-up of multiple sclerosis	Clin Neurophysiol
Journal Article	J. Y. Broos; F. C. Loonstra; L. R. J. de Ruiter; M. Gouda; W. H. Fung; M. M. Schoonheim; M. Heijink; E. M. M. Strijbis; C. Teunissen; J. Killestein; H. E. de Vries; M. Giera; B. M. J. Uitdehaag; G. Kooij	2023	Association of Arachidonic Acid-Derived Lipid Mediators With Disease Severity in Patients With Relapsing and Progressive Multiple Sclerosis	Neurology
Journal Article	K. C. Broscheid; M. Behrens; C. Dettmers; M. Jöbges; L. Schega	2022	Effects of a 6-Min Treadmill Walking Test on Dual-Task Gait Performance and Prefrontal Hemodynamics in People With Multiple Sclerosis	Front Neurol
Journal Article	M. Bross; M. Hackett; E. Bernitsas	2020	Approved and Emerging Disease Modifying Therapies on Neurodegeneration in Multiple Sclerosis	Int J Mol Sci
Journal Article	M. Bross; M. Hackett; M. M. Bernitsas; F. Bao; M. Carla Santiago; E. Bernitsas	2021	Cortical surface thickness, subcortical volumes and disability between races in relapsing-remitting multiple sclerosis	Mult Scler Relat Disord
Journal Article	J. W. Brown; D. T. Chard	2016	The role of MRI in the evaluation of secondary progressive multiple sclerosis	Expert Rev Neurother
Journal Article	J. W. Brown; A. J. Coles	2013	Alemtuzumab: evidence for its potential in relapsing-remitting multiple sclerosis	Drug Des Devel Ther
Journal Article	J. W. Brown; M. Pardini; W. J. Brownlee; K. Fernando; R. S. Samson; F. Prados Carrasco; S. Ourselin; C. A. Gandini Wheeler-Kingshott; D. H. Miller; D. T. Chard	2017	An abnormal periventricular magnetization transfer ratio gradient occurs early in multiple sclerosis	Brain
Journal Article	J. W. L. Brown; N. G. Cunniffe; F. Prados; B. Kanber; J. L. Jones; E. Needham; Z. Georgieva; D. Rog; O. R. Pearson; J. Overell; D. MacManus; R. S. Samson; J. Stutters; C. Ffrench-Constant; C. A. M. Gandini Wheeler-Kingshott; C. Moran; P. D. Flynn; A. W. Michell; R. J. M. Franklin; S. Chandran; D. R. Altmann; D. T. Chard; P. Connick; A. J. Coles	2021	Safety and efficacy of bexarotene in patients with relapsing-remitting multiple sclerosis (CCMR One): a randomised, double-blind, placebo-controlled, parallel-group, phase 2a study	Lancet Neurol
Journal Article	N. Brown; K. Alkhayer; R. Clements; N. Singhal; R. Gregory; S. Azzam; S. Li; E. Freeman; J. McDonough	2016	Neuronal Hemoglobin Expression and Its Relevance to Multiple Sclerosis Neuropathology	J Mol Neurosci
Journal Article	R. W. Browne; B. Weinstock-Guttman; D. Horakova; R. Zivadinov; M. L. Bodziak; M. Tamaño-Blanco; D. Badgett; M. Tyblova; M. Vaneckova; Z. Seidl; J. Krasensky; N. Bergsland; D. P. Ramasamy; J. Hagemeier; E. Havrdova; M. Ramanathan	2014	Apolipoproteins are associated with new MRI lesions and deep grey matter atrophy in clinically isolated syndromes	J Neurol Neurosurg Psychiatry
Journal Article	W. J. Brownlee; D. R. Altmann; P. Alves Da Mota; J. K. Swanton; K. A. Miszkiel; C. G. Wheeler-Kingshott; O. Ciccarelli; D. H. Miller	2017	Association of asymptomatic spinal cord lesions and atrophy with disability 5 years after a clinically isolated syndrome	Mult Scler
Journal Article	W. J. Brownlee; D. R. Altmann; F. Prados; K. A. Miszkiel; A. Eshaghi; C. A. M. Gandini Wheeler-Kingshott; F. Barkhof; O. Ciccarelli	2019	Early imaging predictors of long-term outcomes in relapse-onset multiple sclerosis	Brain
Journal Article	W. J. Brownlee; D. H. Miller	2014	Clinically isolated syndromes and the relationship to multiple sclerosis	J Clin Neurosci
Journal Article	W. J. Brownlee; B. Solanky; F. Prados; M. Yiannakas; P. Da Mota; F. Riemer; M. J. Cardoso; S. Ourselin; X. Golay; C. Gandini Wheeler-Kingshott; O. Ciccarelli	2019	Cortical grey matter sodium accumulation is associated with disability and secondary progressive disease course in relapse-onset multiple sclerosis	J Neurol Neurosurg Psychiatry
Journal Article	W. J. Brownlee; C. Tur; A. Manole; A. Eshaghi; F. Prados; K. A. Miszkiel; C. A. G. Wheeler-Kingshott; H. Houlden; O. Ciccarelli	2023	HLA-DRB1*1501 influences long-term disability progression and tissue damage on MRI in relapse-onset multiple sclerosis	Mult Scler
Journal Article	E. D. Bruce; S. Konda; D. D. Dean; E. W. Wang; J. H. Huang; D. M. Little	2015	Neuroimaging and traumatic brain injury: State of the field and voids in translational knowledge	Mol Cell Neurosci
Journal Article	W. Brück	2005	Inflammatory demyelination is not central to the pathogenesis of multiple sclerosis	J Neurol
Journal Article	W. Brück; R. Pförtner; T. Pham; J. Zhang; L. Hayardeny; V. Piryatinsky; U. K. Hanisch; T. Regen; D. van Rossum; L. Brakelmann; K. Hagemeier; T. Kuhlmann; C. Stadelmann; G. R. John; N. Kramann; C. Wegner	2012	Reduced astrocytic NF-κB activation by laquinimod protects from cuprizone-induced demyelination	Acta Neuropathol
Journal Article	W. Brück; S. S. Zamvil	2012	Laquinimod, a once-daily oral drug in development for the treatment of relapsing-remitting multiple sclerosis	Expert Rev Clin Pharmacol
Journal Article	T. Brummer; M. Muthuraman; F. Steffen; T. Uphaus; L. Minch; M. Person; F. Zipp; S. Groppa; S. Bittner; V. Fleischer	2022	Improved prediction of early cognitive impairment in multiple sclerosis combining blood and imaging biomarkers	Brain Commun
Journal Article	T. Brummer; M. Schillner; F. Steffen; F. Kneilmann; B. Wasser; T. Uphaus; F. Zipp; S. Bittner	2023	Spatial transcriptomics and neurofilament light chain reveal changes in lesion patterns in murine autoimmune neuroinflammation	J Neuroinflammation
Journal Article	J. Bruna; S. Martínez-Yélamos; A. Martínez-Yélamos; F. Rubio; T. Arbizu	2006	Idiopathic acute transverse myelitis: a clinical study and prognostic markers in 45 cases	Mult Scler
Journal Article	S. Brune; E. A. Høgestøl; V. Cengija; P. Berg-Hansen; P. Sowa; G. O. Nygaard; H. F. Harbo; M. K. Beyer	2020	LesionQuant for Assessment of MRI in Multiple Sclerosis-A Promising Supplement to the Visual Scan Inspection	Front Neurol
Journal Article	L. Brunetti; M. L. Wagner; M. Maroney; M. Ryan	2013	Teriflunomide for the treatment of relapsing multiple sclerosis: a review of clinical data	Ann Pharmacother
Journal Article	I. Brusini; M. Platten; R. Ouellette; F. Piehl; C. Wang; T. Granberg	2022	Automatic deep learning multicontrast corpus callosum segmentation in multiple sclerosis	J Neuroimaging
Journal Article	J. B. Bryson; C. Hobbs; M. J. Parsons; K. D. Bosch; A. Pandraud; F. S. Walsh; P. Doherty; L. Greensmith	2012	Amyloid precursor protein (APP) contributes to pathology in the SOD1(G93A) mouse model of amyotrophic lateral sclerosis	Hum Mol Genet
Journal Article	V. V. Bryukhov; I. A. Krotenkova; S. N. Morozova; M. V. Krotenkova	2016	[Standartization of MRI studies in multiple sclerosis]	Zh Nevrol Psikhiatr Im S S Korsakova
Journal Article	G. Bsteh; H. Hegen; P. Altmann; M. Auer; K. Berek; F. Di Pauli; L. Haider; B. Kornek; N. Krajnc; F. Leutmezer; S. Macher; P. Rommer; L. M. Walchhofer; K. Zebenholzer; G. Zulehner; F. Deisenhammer; B. Pemp; T. Berger	2023	Retinal layer thickness predicts disability accumulation in early relapsing multiple sclerosis	Eur J Neurol
Journal Article	G. Bsteh; H. Hegen; K. Berek; P. Altmann; M. Auer; F. Di Pauli; L. Haider; F. Leutmezer; P. Rommer; L. M. Walchhofer; S. Wurth; A. Zinganell; F. Deisenhammer; T. Berger	2022	Olfactory threshold predicts treatment response in relapsing multiple sclerosis	Mult Scler
Journal Article	G. Bsteh; R. Steiger; N. Tuovinen; H. Hegen; K. Berek; S. Wurth; M. Auer; F. Di Pauli; E. R. Gizewski; F. Deisenhammer; T. Berger; C. Scherfler	2020	Impairment of odor discrimination and identification is associated with disability progression and gray matter atrophy of the olfactory system in MS	Mult Scler
Journal Article	S. Buch; K. Subramanian; T. Chen; Y. Chen; M. Larvie; E. Bernitsas; E. M. Haacke	2024	Characterization of white matter lesions in multiple sclerosis using proton density and T1-relaxation measures	Magn Reson Imaging
Journal Article	A. Buchmann; L. Pirpamer; D. Pinter; M. Voortman; B. Helmlinger; A. Pichler; A. M. Maceski; P. Benkert; G. Bachmaier; S. Ropele; M. Reindl; D. Leppert; J. Kuhle; C. Enzinger; M. Khalil	2023	High serum neurofilament light chain levels correlate with brain atrophy and physical disability in multiple sclerosis	Eur J Neurol
Journal Article	G. J. Buckle	2005	Functional magnetic resonance imaging and multiple sclerosis: the evidence for neuronal plasticity	J Neuroimaging
Journal Article	M. D. Budde; J. H. Kim; H. F. Liang; J. H. Russell; A. H. Cross; S. K. Song	2008	Axonal injury detected by in vivo diffusion tensor imaging correlates with neurological disability in a mouse model of multiple sclerosis	NMR Biomed
Journal Article	M. D. Budde; M. Xie; A. H. Cross; S. K. Song	2009	Axial diffusivity is the primary correlate of axonal injury in the experimental autoimmune encephalomyelitis spinal cord: a quantitative pixelwise analysis	J Neurosci
Journal Article	J. Bühring; M. Hecker; B. Fitzner; U. K. Zettl	2021	Systematic Review of Studies on Telomere Length in Patients with Multiple Sclerosis	Aging Dis
Journal Article	D. Buljevac; H. Z. Flach; W. C. Hop; D. Hijdra; J. D. Laman; H. F. Savelkoul; F. G. van Der Meché; P. A. van Doorn; R. Q. Hintzen	2002	Prospective study on the relationship between infections and multiple sclerosis exacerbations	Brain
Journal Article	A. Burgetova; P. Dusek; M. Vaneckova; D. Horakova; C. Langkammer; J. Krasensky; L. Sobisek; P. Matras; M. Masek; Z. Seidl	2017	Thalamic Iron Differentiates Primary-Progressive and Relapsing-Remitting Multiple Sclerosis	AJNR Am J Neuroradiol
Journal Article	A. Burina; O. Sinanović; D. Smajlović; M. Vidović; F. Brkić	2008	Some aspects of balance disorder in patients with multiple sclerosis	Bosn J Basic Med Sci
Journal Article	C. B. Burness; E. D. Deeks	2014	Dimethyl fumarate: a review of its use in patients with relapsing-remitting multiple sclerosis	CNS Drugs
Journal Article	M. D. Buron; T. A. Chalmer; F. Sellebjerg; I. Barzinji; B. Danny; J. R. Christensen; M. K. Christensen; V. Hansen; Z. Illes; H. B. Jensen; M. Kant; V. Papp; T. Petersen; S. Prakash; P. V. Rasmussen; J. Schäfer; Á. Theódórsdóttir; A. Weglewski; P. S. Sorensen; M. Magyari	2020	Initial high-efficacy disease-modifying therapy in multiple sclerosis: A nationwide cohort study	Neurology
Journal Article	M. D. Buron; T. A. Chalmer; F. Sellebjerg; J. Frederiksen; M. K. Góra; Z. Illes; M. Kant; Z. Mezei; T. Petersen; P. V. Rasmussen; H. Roshanisefat; H. Hassanpour-Kalam-Roudy; T. Sejbæk; A. Tsakiri; A. Weglewski; P. S. Sorensen; M. Magyari	2019	Comparative effectiveness of teriflunomide and dimethyl fumarate: A nationwide cohort study	Neurology
Journal Article	R. K. Burt; R. Balabanov; X. Han; B. Sharrack; A. Morgan; K. Quigley; K. Yaung; I. B. Helenowski; B. Jovanovic; D. Spahovic; I. Arnautovic; D. C. Lee; B. C. Benefield; S. Futterer; M. C. Oliveira; J. Burman	2015	Association of nonmyeloablative hematopoietic stem cell transplantation with neurological disability in patients with relapsing-remitting multiple sclerosis	Jama
Journal Article	J. M. Burton; P. W. O'Connor; M. Hohol; J. Beyene	2009	Oral versus intravenous steroids for treatment of relapses in multiple sclerosis	Cochrane Database Syst Rev
Journal Article	J. M. Burton; P. W. O'Connor; M. Hohol; J. Beyene	2012	Oral versus intravenous steroids for treatment of relapses in multiple sclerosis	Cochrane Database Syst Rev
Journal Article	M. Bussas; M. El Husseini; L. Harabacz; V. Pineker; S. Grahl; V. Pongratz; A. Berthele; I. Riederer; C. Zimmer; B. Hemmer; J. S. Kirschke; M. Mühlau	2022	Multiple sclerosis lesions and atrophy in the spinal cord: Distribution across vertebral levels and correlation with disability	Neuroimage Clin
Journal Article	M. Bussas; S. Grahl; V. Pongratz; A. Berthele; C. Gasperi; T. Andlauer; C. Gaser; J. S. Kirschke; B. Wiestler; C. Zimmer; B. Hemmer; M. Mühlau	2022	Gray matter atrophy in relapsing-remitting multiple sclerosis is associated with white matter lesions in connecting fibers	Mult Scler
Journal Article	M. Bustuchina Vlaicu	2019	Epilepsy in multiple sclerosis as a network disease	Mult Scler Relat Disord
Journal Article	E. Butti; M. Bacigaluppi; L. Chaabane; F. Ruffini; E. Brambilla; G. Berera; C. Montonati; A. Quattrini; G. Martino	2019	Neural Stem Cells of the Subventricular Zone Contribute to Neuroprotection of the Corpus Callosum after Cuprizone-Induced Demyelination	J Neurosci
Journal Article	B. Buyse; M. Demedts; J. Meekers; L. Vandegaer; F. Rochette; L. Kerkhofs	1997	Respiratory dysfunction in multiple sclerosis: a prospective analysis of 60 patients	Eur Respir J
Journal Article	S. By; J. Xu; B. A. Box; F. R. Bagnato; S. A. Smith	2017	Application and evaluation of NODDI in the cervical spinal cord of multiple sclerosis patients	Neuroimage Clin
Journal Article	C. Cabib; S. Llufriu; E. Martinez-Heras; A. Saiz; J. Valls-Solé	2014	Abnormal control of orbicularis oculi reflex excitability in multiple sclerosis	PLoS One
Journal Article	L. Cacciaguerra; E. Sechi; M. A. Rocca; M. Filippi; S. J. Pittock; E. P. Flanagan	2022	Neuroimaging features in inflammatory myelopathies: A review	Front Neurol
Journal Article	A. Cagol; P. Benkert; L. Melie-Garcia; S. A. Schaedelin; S. Leber; C. Tsagkas; M. Barakovic; R. Galbusera; P. J. Lu; M. Weigel; E. Ruberte; E. W. Radue; Ö. Yaldizli; J. Oechtering; J. Lorscheider; M. D'Souza; B. Fischer-Barnicol; S. Müller; L. Achtnichts; J. Vehoff; G. Disanto; O. Findling; A. Chan; A. Salmen; C. Pot; C. Bridel; C. Zecca; T. Derfuss; J. M. Lieb; L. Remonda; F. Wagner; M. I. Varga…	2024	Association of Spinal Cord Atrophy and Brain Paramagnetic Rim Lesions With Progression Independent of Relapse Activity in People With MS	Neurology
Journal Article	A. Cagol; N. C. Fuertes; M. Stoessel; M. Barakovic; S. Schaedelin; M. D'Souza; J. Würfel; A. U. Brandt; L. Kappos; T. Sprenger; Y. Naegelin; J. Kuhle; C. Granziera; A. Papadopoulou	2023	Optical coherence tomography reflects clinically relevant gray matter damage in patients with multiple sclerosis	J Neurol
Journal Article	A. Cagol; M. Ocampo-Pineda; P. J. Lu; M. Weigel; M. Barakovic; L. Melie-Garcia; X. Chen; A. Lutti; P. Calabrese; J. Kuhle; L. Kappos; M. P. Sormani; C. Granziera	2024	Advanced Quantitative MRI Unveils Microstructural Thalamic Changes Reflecting Disease Progression in Multiple Sclerosis	Neurol Neuroimmunol Neuroinflamm
Journal Article	A. Cagol; S. Schaedelin; M. Barakovic; P. Benkert; R. A. Todea; R. Rahmanzadeh; R. Galbusera; P. J. Lu; M. Weigel; L. Melie-Garcia; E. Ruberte; N. Siebenborn; M. Battaglini; E. W. Radue; Ö. Yaldizli; J. Oechtering; T. Sinnecker; J. Lorscheider; B. Fischer-Barnicol; S. Müller; L. Achtnichts; J. Vehoff; G. Disanto; O. Findling; A. Chan; A. Salmen; C. Pot; C. Bridel; C. Zecca; T. Derfuss; J. M. Lieb…	2022	Association of Brain Atrophy With Disease Progression Independent of Relapse Activity in Patients With Relapsing Multiple Sclerosis	JAMA Neurol
Journal Article	M. Calabrese; M. Atzori; V. Bernardi; A. Morra; C. Romualdi; L. Rinaldi; M. J. McAuliffe; L. Barachino; P. Perini; B. Fischl; L. Battistin; P. Gallo	2007	Cortical atrophy is relevant in multiple sclerosis at clinical onset	J Neurol
Journal Article	M. Calabrese; M. Castellaro	2017	Cortical Gray Matter MR Imaging in Multiple Sclerosis	Neuroimaging Clin N Am
Journal Article	M. Calabrese; N. De Stefano; M. Atzori; V. Bernardi; I. Mattisi; L. Barachino; A. Morra; L. Rinaldi; C. Romualdi; P. Perini; L. Battistin; P. Gallo	2007	Detection of cortical inflammatory lesions by double inversion recovery magnetic resonance imaging in patients with multiple sclerosis	Arch Neurol
Journal Article	M. Calabrese; N. De Stefano; M. Atzori; V. Bernardi; I. Mattisi; L. Barachino; L. Rinaldi; A. Morra; M. M. McAuliffe; P. Perini; L. Battistin; P. Gallo	2008	Extensive cortical inflammation is associated with epilepsy in multiple sclerosis	J Neurol
Journal Article	M. Calabrese; A. Favaretto; V. Martini; P. Gallo	2013	Grey matter lesions in MS: from histology to clinical implications	Prion
Journal Article	M. Calabrese; A. Favaretto; V. Poretto; C. Romualdi; F. Rinaldi; I. Mattisi; A. Morra; P. Perini; P. Gallo	2013	Low degree of cortical pathology is associated with benign course of multiple sclerosis	Mult Scler
Journal Article	M. Calabrese; M. Filippi; M. Rovaris; V. Bernardi; M. Atzori; I. Mattisi; A. Favaretto; P. Grossi; L. Barachino; L. Rinaldi; C. Romualdi; P. Perini; P. Gallo	2009	Evidence for relative cortical sparing in benign multiple sclerosis: a longitudinal magnetic resonance imaging study	Mult Scler
Journal Article	M. Calabrese; A. Gajofatto; M. D. Benedetti	2014	Therapeutic strategies for relapsing-remitting multiple sclerosis: a special focus on reduction of grey matter damage as measured by brain atrophy	Expert Rev Neurother
Journal Article	M. Calabrese; P. Grossi; A. Favaretto; C. Romualdi; M. Atzori; F. Rinaldi; P. Perini; M. Saladini; P. Gallo	2012	Cortical pathology in multiple sclerosis patients with epilepsy: a 3 year longitudinal study	J Neurol Neurosurg Psychiatry
Journal Article	M. Calabrese; R. Magliozzi; O. Ciccarelli; J. J. Geurts; R. Reynolds; R. Martin	2015	Exploring the origins of grey matter damage in multiple sclerosis	Nat Rev Neurosci
Journal Article	M. Calabrese; I. Mattisi; F. Rinaldi; A. Favaretto; M. Atzori; V. Bernardi; L. Barachino; C. Romualdi; L. Rinaldi; P. Perini; P. Gallo	2010	Magnetic resonance evidence of cerebellar cortical pathology in multiple sclerosis	J Neurol Neurosurg Psychiatry
Journal Article	M. Calabrese; V. Poretto; A. Favaretto; S. Alessio; V. Bernardi; C. Romualdi; F. Rinaldi; P. Perini; P. Gallo	2012	Cortical lesion load associates with progression of disability in multiple sclerosis	Brain
Journal Article	M. Calabrese; F. Rinaldi; P. Grossi; P. Gallo	2011	Cortical pathology and cognitive impairment in multiple sclerosis	Expert Rev Neurother
Journal Article	M. Calabrese; F. Rinaldi; P. Grossi; I. Mattisi; V. Bernardi; A. Favaretto; P. Perini; P. Gallo	2010	Basal ganglia and frontal/parietal cortical atrophy is associated with fatigue in relapsing-remitting multiple sclerosis	Mult Scler
Journal Article	M. Calabrese; F. Rinaldi; I. Mattisi; V. Bernardi; A. Favaretto; P. Perini; P. Gallo	2011	The predictive value of gray matter atrophy in clinically isolated syndromes	Neurology
Journal Article	M. Calabrese; F. Rinaldi; V. Poretto; P. Gallo	2011	The puzzle of multiple sclerosis: gray matter finds its place	Expert Rev Neurother
Journal Article	M. Calabrese; F. Rinaldi; D. Seppi; A. Favaretto; L. Squarcina; I. Mattisi; P. Perini; A. Bertoldo; P. Gallo	2011	Cortical diffusion-tensor imaging abnormalities in multiple sclerosis: a 3-year longitudinal study	Radiology
Journal Article	M. Calabrese; M. A. Rocca; M. Atzori; I. Mattisi; V. Bernardi; A. Favaretto; L. Barachino; C. Romualdi; L. Rinaldi; P. Perini; P. Gallo; M. Filippi	2009	Cortical lesions in primary progressive multiple sclerosis: a 2-year longitudinal MR study	Neurology
Journal Article	M. Calabrese; M. A. Rocca; M. Atzori; I. Mattisi; A. Favaretto; P. Perini; P. Gallo; M. Filippi	2010	A 3-year magnetic resonance imaging study of cortical lesions in relapse-onset multiple sclerosis	Ann Neurol
Journal Article	P. A. Calabresi	2004	Diagnosis and management of multiple sclerosis	Am Fam Physician
Journal Article	P. A. Calabresi; D. L. Arnold; D. Sangurdekar; C. M. Singh; A. Altincatal; C. de Moor; B. Engle; J. Goyal; A. Deykin; S. Szak; B. C. Kieseier; R. A. Rudick; T. Plavina	2021	Temporal profile of serum neurofilament light in multiple sclerosis: Implications for patient monitoring	Mult Scler
Journal Article	P. A. Calabresi; L. Kappos; G. Giovannoni; T. Plavina; I. Koulinska; M. R. Edwards; B. Kieseier; C. de Moor; E. S. Sotirchos; E. Fisher; R. A. Rudick; A. Sandrock	2021	Measuring treatment response to advance precision medicine for multiple sclerosis	Ann Clin Transl Neurol
Journal Article	P. A. Calabresi; E. W. Radue; D. Goodin; D. Jeffery; K. W. Rammohan; A. T. Reder; T. Vollmer; M. A. Agius; L. Kappos; T. Stites; B. Li; L. Cappiello; P. von Rosenstiel; F. D. Lublin	2014	Safety and efficacy of fingolimod in patients with relapsing-remitting multiple sclerosis (FREEDOMS II): a double-blind, randomised, placebo-controlled, phase 3 trial	Lancet Neurol
Journal Article	N. G. Caldito; S. Saidha; E. S. Sotirchos; B. E. Dewey; N. J. Cowley; J. Glaister; K. C. Fitzgerald; O. Al-Louzi; J. Nguyen; A. Rothman; E. Ogbuokiri; N. Fioravante; S. Feldman; O. Kwakyi; H. Risher; D. Kimbrough; T. C. Frohman; E. Frohman; L. Balcer; C. Crainiceanu; P. C. M. Van Zijl; E. M. Mowry; D. S. Reich; J. Oh; D. L. Pham; J. Prince; P. A. Calabresi	2018	Brain and retinal atrophy in African-Americans versus Caucasian-Americans with multiple sclerosis: a longitudinal study	Brain
Journal Article	M. E. Caligiuri; S. Barone; A. Cherubini; A. Augimeri; C. Chiriaco; M. Trotta; A. Granata; E. Filippelli; P. Perrotta; P. Valentino; A. Quattrone	2015	The relationship between regional microstructural abnormalities of the corpus callosum and physical and cognitive disability in relapsing-remitting multiple sclerosis	Neuroimage Clin
Journal Article	L. Callea; M. Arese; A. Orlandini; C. Bargnani; A. Priori; F. Bussolino	1999	Platelet activating factor is elevated in cerebral spinal fluid and plasma of patients with relapsing-remitting multiple sclerosis	J Neuroimmunol
Journal Article	A. M. Callen; J. Zurawski; R. Chu; Y. Tie; S. Tauhid; M. Quattrucci; B. C. Healy; R. Bakshi	2024	The role of 7 T MRI to assess atrophy of the subcortical deep gray matter in relapsing-remitting multiple sclerosis	J Neurol
Journal Article	A. Calvi; F. P. Carrasco; C. Tur; D. T. Chard; J. Stutters; F. De Angelis; N. John; T. Williams; A. Doshi; R. S. Samson; D. MacManus; C. A. Gandini Wheeler-Kingshott; O. Ciccarelli; J. Chataway; F. Barkhof	2022	Association of Slowly Expanding Lesions on MRI With Disability in People With Secondary Progressive Multiple Sclerosis	Neurology
Journal Article	A. Calvi; M. A. Clarke; F. Prados; D. Chard; O. Ciccarelli; M. Alberich; D. Pareto; M. Rodríguez Barranco; J. Sastre-Garriga; C. Tur; A. Rovira; F. Barkhof	2023	Relationship between paramagnetic rim lesions and slowly expanding lesions in multiple sclerosis	Mult Scler
Journal Article	A. Calvi; L. Haider; F. Prados; C. Tur; D. Chard; F. Barkhof	2022	In vivo imaging of chronic active lesions in multiple sclerosis	Mult Scler
Journal Article	A. Calvi; Z. Mendelsohn; W. Hamed; D. Chard; C. Tur; J. Stutters; D. MacManus; B. Kanber; C. Wheeler-Kingshott; F. Barkhof; F. Prados	2024	Treatment reduces the incidence of newly appearing multiple sclerosis lesions evolving into chronic active, slowly expanding lesions: A retrospective analysis	Eur J Neurol
Journal Article	A. Calvi; C. Tur; D. Chard; J. Stutters; O. Ciccarelli; R. Cortese; M. Battaglini; A. Pietroboni; M. De Riz; D. Galimberti; E. Scarpini; N. De Stefano; F. Prados; F. Barkhof	2022	Slowly expanding lesions relate to persisting black-holes and clinical outcomes in relapse-onset multiple sclerosis	Neuroimage Clin
Journal Article	C. Camara-Lemarroy; C. Silva; J. Gohill; V. W. Yong; M. Koch	2023	Serum neurofilament-light and glial fibrillary acidic protein levels in hydroxychloroquine-treated primary progressive multiple sclerosis	Eur J Neurol
Journal Article	C. R. Camara-Lemarroy; C. Silva; J. Greenfield; W. Q. Liu; L. M. Metz; V. W. Yong	2020	Biomarkers of intestinal barrier function in multiple sclerosis are associated with disease activity	Mult Scler
Journal Article	M. Cambron; M. D'Haeseleer; G. Laureys; R. Clinckers; J. Debruyne; J. De Keyser	2012	White-matter astrocytes, axonal energy metabolism, and axonal degeneration in multiple sclerosis	J Cereb Blood Flow Metab
Journal Article	M. Cambron; J. Mostert; M. D'Hooghe; G. Nagels; B. Willekens; J. Debruyne; L. Algoed; W. Verhagen; R. Hupperts; D. Heersema; J. De Keyser	2019	Fluoxetine in progressive multiple sclerosis: The FLUOX-PMS trial	Mult Scler
Journal Article	M. Cambron; J. Mostert; P. Haentjens; M. D'Hooghe; G. Nagels; B. Willekens; D. Heersema; J. Debruyne; W. Van Hecke; L. Algoed; N. De Klippel; E. Fosselle; G. Laureys; H. Merckx; B. Van Wijmeersch; L. Vanopdenbosch; W. Verhagen; R. Hupperts; G. Hengstman; V. Michiels; A. Van Merhaegen-Wieleman; J. De Keyser	2014	Fluoxetine in progressive multiple sclerosis (FLUOX-PMS): study protocol for a randomized controlled trial	Trials
Journal Article	V. Camera; R. Mariano; S. Messina; R. Menke; L. Griffanti; M. Craner; M. I. Leite; M. Calabrese; S. Meletti; R. Geraldes; J. A. Palace	2023	Shared imaging markers of fatigue across multiple sclerosis, aquaporin-4 antibody neuromyelitis optica spectrum disorder and MOG antibody disease	Brain Commun
Journal Article	K. R. Campanholo; M. S. Pitombeira; C. M. Rimkus; M. F. Mendes; S. L. Apóstolos-Pereira; G. Busatto Filho; D. Callegaro; C. A. Buchpiguel; F. Duran; D. De Paula Faria	2022	Myelin imaging measures as predictors of cognitive impairment in MS patients: A hybrid PET-MRI study	Mult Scler Relat Disord
Journal Article	S. Campanioni; C. Veiga; J. M. Prieto-González; J. A. González-Nóvoa; L. Busto; C. Martinez; M. Alberte-Woodward; J. García de Soto; J. Pouso-Diz; M. Fernández Ceballos; R. C. Agis-Balboa	2024	Explainable machine learning on baseline MRI predicts multiple sclerosis trajectory descriptors	PLoS One
Journal Article	F. C. Campbell; B. Oti; N. M. Ndafia; I. Hart; O. Okwunodulu; C. A. Ndubuisi; B. A. Ezeala-Adikaibe; S. C. Ohaegbulam	2022	Balo's concentric sclerosis a rare variant of multiple sclerosis in a Nigerian adult male: A case report	Surg Neurol Int
Journal Article	G. R. Campbell; D. J. Mahad	2012	Clonal expansion of mitochondrial DNA deletions and the progression of multiple sclerosis	CNS Neurol Disord Drug Targets
Journal Article	A. Candeliere Merlicco; L. Gabaldón Torres; R. Villaverde González; I. Fernández Romero; E. Aparicio Castro; M. C. Lastres Arias	2018	Transorbital ultrasonography for measuring optic nerve atrophy in multiple sclerosis	Acta Neurol Scand
Journal Article	E. Cantó; C. Barro; C. Zhao; S. J. Caillier; Z. Michalak; R. Bove; D. Tomic; A. Santaniello; D. A. Häring; J. Hollenbach; R. G. Henry; B. A. C. Cree; L. Kappos; D. Leppert; S. L. Hauser; P. Benkert; J. R. Oksenberg; J. Kuhle	2019	Association Between Serum Neurofilament Light Chain Levels and Long-term Disease Course Among Patients With Multiple Sclerosis Followed up for 12 Years	JAMA Neurol
Journal Article	E. Cantó; M. Tintoré; L. M. Villar; C. Costa; R. Nurtdinov; J. C. Álvarez-Cermeño; G. Arrambide; F. Reverter; F. Deisenhammer; H. Hegen; M. Khademi; T. Olsson; H. Tumani; E. Rodríguez-Martín; F. Piehl; A. Bartos; D. Zimova; J. Kotoucova; J. Kuhle; L. Kappos; J. A. García-Merino; A. J. Sánchez; A. Saiz; Y. Blanco; R. Hintzen; N. Jafari; D. Brassat; F. Lauda; R. Roesler; K. Rejdak; E. Papuc; C. de …	2015	Chitinase 3-like 1: prognostic biomarker in clinically isolated syndromes	Brain
Journal Article	G. Cao; Y. Duan; N. Zhang; J. Sun; H. Li; Y. Li; Y. Li; C. Zeng; X. Han; F. Zhou; M. Huang; Z. Zhuo; S. Haller; Y. Liu	2020	Brain MRI characteristics in neuromyelitis optica spectrum disorders: A large multi-center retrospective study in China	Mult Scler Relat Disord
Journal Article	J. Cao; X. Xu; J. Zhu; P. Wu; H. Pang; G. Fan; L. Cui	2022	Rapid quantification of global brain volumetry and relaxometry in patients with multiple sclerosis using synthetic magnetic resonance imaging	Quant Imaging Med Surg
Journal Article	L. Cao; M. Li; L. Yao; P. Yan; X. Wang; Z. Yang; Y. Lao; H. Li; K. Yang; K. Li	2021	Siponimod for multiple sclerosis	Cochrane Database Syst Rev
Journal Article	Y. Cao; W. Diao; F. Tian; F. Zhang; L. He; X. Long; F. Zhou; Z. Jia	2021	Gray Matter Atrophy in the Cortico-Striatal-Thalamic Network and Sensorimotor Network in Relapsing-Remitting and Primary Progressive Multiple Sclerosis	Neuropsychol Rev
Journal Article	C. Caon; M. Zvartau-Hind; W. Ching; R. P. Lisak; A. C. Tselis; O. A. Khan	2003	Intercaudate nucleus ratio as a linear measure of brain atrophy in multiple sclerosis	Neurology
Journal Article	A. Capasso	2017	Do Cannabinoids Confer Neuroprotection Against Epilepsy? An Overview	Open Neurol J
Journal Article	M. Capobianco; A. Bertolotto; S. Malucchi	2021	Fingolimod as first-line treatment in pediatric-onset multiple sclerosis: a case report	Neurol Sci
Journal Article	F. Capone; G. Capone; F. Motolese; A. Voci; M. L. Caminiti; G. Musumeci; V. Di Lazzaro	2019	Spinal cord dysfunction contributes to balance impairment in multiple sclerosis patients	Clin Neurol Neurosurg
Journal Article	S. Cappelle; D. Pareto; M. Tintoré; A. Vidal-Jordana; R. Alyafeai; M. Alberich; J. Sastre-Garriga; C. Auger; X. Montalban; À. Rovira	2020	A validation study of manual atrophy measures in patients with Multiple Sclerosis	Neuroradiology
Journal Article	Z. Caramanos; S. DiMaio; S. Narayanan; Y. Lapierre; D. L. Arnold	2009	(1)H-MRSI evidence for cortical gray matter pathology that is independent of cerebral white matter lesion load in patients with secondary progressive multiple sclerosis	J Neurol Sci
Journal Article	Z. Caramanos; S. J. Francis; S. Narayanan; Y. Lapierre; D. L. Arnold	2012	Large, nonplateauing relationship between clinical disability and cerebral white matter lesion load in patients with multiple sclerosis	Arch Neurol
Journal Article	M. Caranova; J. F. Soares; S. Batista; M. Castelo-Branco; J. V. Duarte	2023	A systematic review of microstructural abnormalities in multiple sclerosis detected with NODDI and DTI models of diffusion-weighted magnetic resonance imaging	Magn Reson Imaging
Journal Article	N. G. Carlson; J. W. Rose	2013	Vitamin D as a clinical biomarker in multiple sclerosis	Expert Opin Med Diagn
Journal Article	L. Carmisciano; A. Signori; M. Pardini; G. Novi; C. Lapucci; L. Nesi; E. Gallo; A. Laroni; M. Cellerino; R. Meli; E. Sbragia; L. Filippi; A. Uccelli; M. Inglese; M. P. Sormani	2020	Assessing upper limb function in multiple sclerosis using an engineered glove	Eur J Neurol
Journal Article	E. Carnero Contentti; R. Alonso; B. Silva; M. Burgos; D. Tavolini; P. Lopez; E. Cristiano; L. Patrucco; V. Tkachuk; C. Mainella; G. Zanga; F. Leguizamón; G. Luetic; E. Silva; S. Tizio; M. Alonso Serena; J. I. Rojas	2024	Clinical effectiveness of dimethyl fumarate in multiple sclerosis patients from Argentina	Neurol Sci
Journal Article	E. Carnero Contentti; J. P. Hryb; A. Diego; J. L. Di Pace; M. Perassolo	2017	Etiologic spectrum and functional outcome of the acute inflammatory myelitis	Acta Neurol Belg
Journal Article	E. Carnero Contentti; J. P. Hryb; F. Leguizamón; J. L. Di Pace; J. Celso; E. Knorre; M. B. Perassolo	2017	Differential diagnosis and prognosis for longitudinally extensive myelitis in Buenos Aires, Argentina	Neurologia
Journal Article	E. Carnero Contentti; J. P. Hryb; S. Morales; A. Gomez; E. Chiganer; J. L. Di Pace; C. Lessa; M. Perassolo	2017	Longitudinally extensive transverse myelitis immune-mediated in aquaporin-4 antibody negative patients: Disease heterogeneity	J Neurol Sci
Journal Article	E. Carnero Contentti; D. T. Okuda; J. I. Rojas; C. Chien; F. Paul; R. Alonso	2023	MRI to differentiate multiple sclerosis, neuromyelitis optica, and myelin oligodendrocyte glycoprotein antibody disease	J Neuroimaging
Journal Article	A. Carotenuto; L. Cacciaguerra; E. Pagani; P. Preziosa; M. Filippi; M. A. Rocca	2022	Glymphatic system impairment in multiple sclerosis: relation with brain damage and disability	Brain
Journal Article	A. Carotenuto; T. Costabile; G. Pontillo; M. Moccia; F. Falco; M. Petracca; M. Petruzzo; C. V. Russo; M. Di Stasi; C. Paolella; T. Perillo; E. A. Vola; M. B. Cipullo; S. Cocozza; R. Lanzillo; V. Brescia Morra; F. Saccà	2022	Cognitive trajectories in multiple sclerosis: a long-term follow-up study	Neurol Sci
Journal Article	A. Carotenuto; P. Valsasina; M. Hidalgo de la Cruz; L. Cacciaguerra; P. Preziosa; O. Marchesi; M. Filippi; M. A. Rocca	2022	Divergent time-varying connectivity of thalamic sub-regions characterizes clinical phenotypes and cognitive status in multiple sclerosis	Mol Psychiatry
Journal Article	A. Carotenuto; P. Valsasina; M. M. Schoonheim; J. J. G. Geurts; F. Barkhof; A. Gallo; G. Tedeschi; S. Tommasin; P. Pantano; M. Filippi; M. A. Rocca	2022	Investigating Functional Network Abnormalities and Associations With Disability in Multiple Sclerosis	Neurology
From the Neuroimaging Research Unit (A.C., P.V., M.F., M.A.R.), Division of Neuroscience, IRCCS San Raffaele Scientific Institute, Milan, Italy; Department of Anatomy and Neurosciences (M.M.S., J.J.G.), MS Center Amsterdam, Amsterdam Neuroscience, Amsterdam UMC, Vrije Universiteit Amsterdam, The Netherlands; Radiology and Nuclear Medicine (F.B.), MS Center Amsterdam, Amsterdam Neuroscience, Amste…
Journal Article	A. Carrá; V. Rivera-Olmos; R. Arcega; A. Gabbai; S. R. Haussen; G. Luetic; E. San Pedro; S. Tenembaum	2006	[The treatment of multiple sclerosis in Latin America: current practice and optimal standards. The findings of a survey among neurologists at an interactive workshop]	Rev Neurol
Journal Article	E. Carreras; A. Saiz; P. Marín; C. Martínez; M. Rovira; N. Villamor; M. Aymerich; M. Lozano; F. Fernández-Avilés; A. Urbano-Izpizua; E. Montserrat; F. Graus	2003	CD34+ selected autologous peripheral blood stem cell transplantation for multiple sclerosis: report of toxicity and treatment results at one year of follow-up in 15 patients	Haematologica
Journal Article	B. M. Carvalho; R. S. C. Silva; V. V. M. Lima; K. G. S. Almondes; F. N. S. Rodrigues; J. A. C. D'Almeida; M. L. P. Melo	2023	Excess weight increases the risk of sarcopenia in patients with multiple sclerosis	Mult Scler Relat Disord
Journal Article	I. Carvalho; M. Quintas-Neves; J. Pinto; A. F. Santos; J. Pereira	2021	Primary Progressive Multiple Sclerosis in a Portuguese Patient With Neurofibromatosis Type 1	Cureus
Journal Article	I. V. Carvalho; C. S. Dos Santos; J. Amaral; J. A. Ribeiro; C. Pereira; R. P. Pais; F. Palavra	2023	Multiple sclerosis under the age of ten: the challenge of a rare diagnosis in a special population - a case series	Front Neurosci
Journal Article	J. J. Carver; B. A. Pugh; K. M. Lau; A. Didonna	2024	Lipid metabolism is dysregulated in endocrine glands upon autoimmune demyelination	J Neuroimmunol
Journal Article	P. Casaccia-Bonnefil; G. Pandozy; F. Mastronardi	2008	Evaluating epigenetic landmarks in the brain of multiple sclerosis patients: a contribution to the current debate on disease pathogenesis	Prog Neurobiol
Journal Article	M. Cascione; N. Tenenbaum; J. Wendt; X. Meng; L. Schofield; B. A. C. Cree	2018	Treatment retention on fingolimod compared with injectable multiple sclerosis therapies in African-American patients: A subgroup analysis of a randomized phase 4 study	Mult Scler Relat Disord
Journal Article	C. Casserly; E. E. Seyman; P. Alcaide-Leon; M. Guenette; C. Lyons; S. Sankar; A. Svendrovski; S. Baral; J. Oh	2018	Spinal Cord Atrophy in Multiple Sclerosis: A Systematic Review and Meta-Analysis	J Neuroimaging
Journal Article	M. T. Cassiano; R. Lanzillo; B. Alfano; T. Costabile; M. Comerci; A. Prinster; M. Moccia; R. Megna; V. B. Morra; M. Quarantelli; A. Brunetti	2020	Voxel-based analysis of gray matter relaxation rates shows different correlation patterns for cognitive impairment and physical disability in relapsing-remitting multiple sclerosis	Neuroimage Clin
Journal Article	J. A. Castelijns; F. Barkhof	1999	Magnetic resonance (MR) imaging as a marker for multiple sclerosis	Biomed Pharmacother
Journal Article	G. Castellazzi; L. Debernard; T. R. Melzer; J. C. Dalrymple-Alford; E. D'Angelo; D. H. Miller; C. A. M. Gandini Wheeler-Kingshott; D. F. Mason	2018	Functional Connectivity Alterations Reveal Complex Mechanisms Based on Clinical and Radiological Status in Mild Relapsing Remitting Multiple Sclerosis	Front Neurol
Journal Article	M. Castellazzi; C. Tamborino; A. Cani; E. Negri; E. Baldi; S. Seraceni; M. R. Tola; E. Granieri; C. Contini; E. Fainardi	2010	Epstein-Barr virus-specific antibody response in cerebrospinal fluid and serum of patients with multiple sclerosis	Mult Scler
Journal Article	T. Castillo-Trivino; D. Braithwaite; P. Bacchetti; E. Waubant	2013	Rituximab in relapsing and progressive forms of multiple sclerosis: a systematic review	PLoS One
Journal Article	A. Castriota Scanderbeg; F. Tomaiuolo; U. Sabatini; U. Nocentini; M. G. Grasso; C. Caltagirone	2000	Demyelinating plaques in relapsing-remitting and secondary-progressive multiple sclerosis: assessment with diffusion MR imaging	AJNR Am J Neuroradiol
Journal Article	A. Castriota-Scanderbeg; F. Fasano; M. Filippi; C. Caltagirone	2004	T1 relaxation maps allow differentiation between pathologic tissue subsets in relapsing-remitting and secondary progressive multiple sclerosis	Mult Scler
Journal Article	A. Castriota-Scanderbeg; F. Fasano; G. Hagberg; U. Nocentini; M. Filippi; C. Caltagirone	2003	Coefficient D(av) is more sensitive than fractional anisotropy in monitoring progression of irreversible tissue damage in focal nonactive multiple sclerosis lesions	AJNR Am J Neuroradiol
Journal Article	K. Castro; A. Ntranos; M. Amatruda; M. Petracca; P. Kosa; E. Y. Chen; J. Morstein; D. Trauner; C. T. Watson; M. A. Kiebish; B. Bielekova; M. Inglese; I. Katz Sand; P. Casaccia	2019	Body Mass Index in Multiple Sclerosis modulates ceramide-induced DNA methylation and disease course	EBioMedicine
Journal Article	J. I. Castro-Macías; J. C. Rodríguez-Jiménez; A. Mena-Novoa	2023	Rituximab in the treatment of multiple sclerosis. Experience of a tertiary care hospital in Mexico	Gac Med Mex
Journal Article	I. Catalaa; J. C. Fulton; X. Zhang; J. K. Udupa; D. Kolson; M. Grossman; L. Wei; J. C. McGowan; M. Polansky; R. I. Grossman	1999	MR imaging quantitation of gray matter involvement in multiple sclerosis and its correlation with disability measures and neurocognitive testing	AJNR Am J Neuroradiol
Journal Article	I. Catalaa; R. I. Grossman; D. L. Kolson; J. K. Udupa; L. G. Nyul; L. Wei; X. Zhang; M. Polansky; L. J. Mannon; J. C. McGowan	2000	Multiple sclerosis: magnetization transfer histogram analysis of segmented normal-appearing white matter	Radiology
Journal Article	K. A. Cauley; S. W. Fielden	2018	A Radiodensity Histogram Study of the Brain in Multiple Sclerosis	Tomography
Journal Article	M. Cavallari; A. Ceccarelli; G. Y. Wang; N. Moscufo; S. Hannoun; C. R. Matulis; J. S. Jackson; B. I. Glanz; R. Bakshi; M. Neema; C. R. Guttmann	2014	Microstructural changes in the striatum and their impact on motor and neuropsychological performance in patients with multiple sclerosis	PLoS One
Journal Article	M. Cavallari; S. Egorova; B. C. Healy; M. Palotai; J. C. Prieto; M. Polgar-Turcsanyi; S. Tauhid; M. Anderson; B. Glanz; T. Chitnis; C. R. G. Guttmann	2018	Evaluating the Association between Enlarged Perivascular Spaces and Disease Worsening in Multiple Sclerosis	J Neuroimaging
Journal Article	N. Cawley; B. S. Solanky; N. Muhlert; C. Tur; R. A. Edden; C. A. Wheeler-Kingshott; D. H. Miller; A. J. Thompson; O. Ciccarelli	2015	Reduced gamma-aminobutyric acid concentration is associated with physical disability in progressive multiple sclerosis	Brain
Journal Article	N. Cawley; C. Tur; F. Prados; D. Plantone; H. Kearney; K. Abdel-Aziz; S. Ourselin; C. A. G. Wheeler-Kingshott; D. H. Miller; A. J. Thompson; O. Ciccarelli	2018	Spinal cord atrophy as a primary outcome measure in phase II trials of progressive multiple sclerosis	Mult Scler
Journal Article	A. Ceccarelli; M. Filippi; M. Neema; A. Arora; P. Valsasina; M. A. Rocca; B. C. Healy; R. Bakshi	2009	T2 hypointensity in the deep gray matter of patients with benign multiple sclerosis	Mult Scler
Journal Article	N. G. Celik; A. K. Karabulut; Z. Fazliogullari; H. Gumus; H. Cebeci; N. U. Dogan	2023	Relationship between cervical spinal cord morphometry and clinical disability in patients with multiple sclerosis	Rev Assoc Med Bras (1992)
Journal Article	M. Cellerino; S. Schiavi; C. Lapucci; E. Sbragia; G. Boffa; C. Rolla-Bigliani; S. Tonelli; D. Boccia; N. Bruschi; F. Tazza; D. Franciotta; M. Inglese	2023	In-vivo characterization of macro- and microstructural injury of the subventricular zone in relapsing-remitting and progressive multiple sclerosis	Front Neurosci
Journal Article	W. Cendrowski	2001	[Multiple sclerosis in the year 2000: advances in the treatment with interferon beta-1b]	Neurol Neurochir Pol
Journal Article	M. Cercignani; B. Basile; B. Spanò; G. Comanducci; F. Fasano; C. Caltagirone; U. Nocentini; M. Bozzali	2009	Investigation of quantitative magnetisation transfer parameters of lesions and normal appearing white matter in multiple sclerosis	NMR Biomed
Journal Article	M. Cercignani; M. Bozzali; G. Iannucci; G. Comi; M. Filippi	2002	Intra-voxel and inter-voxel coherence in patients with multiple sclerosis assessed using diffusion tensor MRI	J Neurol
Journal Article	M. Cercignani; M. Inglese; E. Pagani; G. Comi; M. Filippi	2001	Mean diffusivity and fractional anisotropy histograms of patients with multiple sclerosis	AJNR Am J Neuroradiol
Journal Article	N. Cerdá-Fuertes; S. Nagy; S. Schaedelin; T. Sinnecker; E. Ruberte; A. Papadopoulou; J. Würfel; J. Kuhle; Ö. Yaldizli; L. Kappos; T. Derfuss; B. F. Décard	2023	Evaluation of frequency, severity, and independent risk factors for recurrence of disease activity after fingolimod discontinuation in a large real-world cohort of patients with multiple sclerosis	Ther Adv Neurol Disord
Journal Article	N. Cerdá-Fuertes; M. Stoessel; G. Mickeliunas; S. Pless; A. Cagol; M. Barakovic; A. M. Maceski; C. Álvarez González; D. S. M; S. Schaedlin; P. Benkert; P. Calabrese; K. Gugleta; T. Derfuss; T. Sprenger; C. Granziera; Y. Naegelin; L. Kappos; J. Kuhle; A. Papadopoulou	2023	Optical coherence tomography versus other biomarkers: Associations with physical and cognitive disability in multiple sclerosis	Mult Scler
Journal Article	A. Cerdán Cerdá; N. Toschi; C. A. Treaba; V. Barletta; E. Herranz; A. Mehndiratta; J. A. Gomez-Sanchez; C. Mainero; S. De Santis	2024	A translational MRI approach to validate acute axonal damage detection as an early event in multiple sclerosis	Elife
Journal Article	E. Cerreta	1998	The role of magnetic resonance imaging studies in multiple sclerosis	J Neurosci Nurs
Journal Article	D. Chabas; A. J. Green; E. Waubant	2006	Pediatric multiple sclerosis	NeuroRx
Journal Article	K. Chadha; B. Weinstock-Guttman; R. Zivadinov; K. Bhasi; J. Muhitch; J. Feichter; M. Tamaño-Blanco; N. Abdelrahman; J. Ambrus, Sr.; F. Munschauer; M. Ramanathan	2006	Interferon inhibitory activity in patients with multiple sclerosis	Arch Neurol
Journal Article	C. Chagot; M. Bustuchina Vlaicu; S. Frismand; S. Colnat-Coulbois; J. P. Nguyen; S. Palfi	2023	Deep brain stimulation in multiple sclerosis-associated tremor. A large, retrospective, longitudinal open label study, with long-term follow-up	Mult Scler Relat Disord
Journal Article	S. Chahin; L. J. Balcer; D. M. Miller; A. Zhang; S. L. Galetta	2015	Vision in a phase 3 trial of natalizumab for multiple sclerosis: relation to disability and quality of life	J Neuroophthalmol
Journal Article	M. A. Chalah; P. Kauv; A. Créange; J. Hodel; J. P. Lefaucheur; S. S. Ayache	2019	Neurophysiological, radiological and neuropsychological evaluation of fatigue in multiple sclerosis	Mult Scler Relat Disord
Journal Article	A. Chan; J. de Seze; M. Comabella	2016	Teriflunomide in Patients with Relapsing-Remitting Forms of Multiple Sclerosis	CNS Drugs
Journal Article	H. L. Chandler; R. C. Stickland; E. Patitucci; M. Germuska; A. M. Chiarelli; C. Foster; S. Bhome-Dhaliwal; T. M. Lancaster; N. Saxena; S. Khot; V. Tomassini; R. G. Wise	2023	Reduced brain oxygen metabolism in patients with multiple sclerosis: Evidence from dual-calibrated functional MRI	J Cereb Blood Flow Metab
Journal Article	T. Charalambous; J. D. Clayden; E. Powell; F. Prados; C. Tur; B. Kanber; D. Chard; S. Ourselin; C. Wheeler-Kingshott; A. J. Thompson; A. T. Toosy	2020	Disrupted principal network organisation in multiple sclerosis relates to disability	Sci Rep
Journal Article	T. Charalambous; C. Tur; F. Prados; B. Kanber; D. T. Chard; S. Ourselin; J. D. Clayden; A. M. G. W.-K. C; A. J. Thompson; A. T. Toosy	2019	Structural network disruption markers explain disability in multiple sclerosis	J Neurol Neurosurg Psychiatry
Journal Article	D. T. Chard; C. M. Griffin; G. J. Parker; R. Kapoor; A. J. Thompson; D. H. Miller	2002	Brain atrophy in clinically early relapsing-remitting multiple sclerosis	Brain
Journal Article	A. Charil; D. Caputo; R. Cavarretta; M. P. Sormani; P. Ferrante; M. Filippi	2006	Cervical cord magnetization transfer ratio and clinical changes over 18 months in patients with relapsing-remitting multiple sclerosis: a preliminary study	Mult Scler
Journal Article	A. Charil; A. Dagher; J. P. Lerch; A. P. Zijdenbos; K. J. Worsley; A. C. Evans	2007	Focal cortical atrophy in multiple sclerosis: relation to lesion load and disability	Neuroimage
Journal Article	A. Charil; M. Filippi	2007	Inflammatory demyelination and neurodegeneration in early multiple sclerosis	J Neurol Sci
Journal Article	A. Charil; A. P. Zijdenbos; J. Taylor; C. Boelman; K. J. Worsley; A. C. Evans; A. Dagher	2003	Statistical mapping analysis of lesion location and neurological disability in multiple sclerosis: application to 452 patient data sets	Neuroimage
Journal Article	J. Chataway; F. De Angelis; P. Connick; R. A. Parker; D. Plantone; A. Doshi; N. John; J. Stutters; D. MacManus; F. Prados Carrasco; F. Barkhof; S. Ourselin; M. Braisher; M. Ross; G. Cranswick; S. H. Pavitt; G. Giovannoni; C. A. Gandini Wheeler-Kingshott; C. Hawkins; B. Sharrack; R. Bastow; C. J. Weir; N. Stallard; S. Chandran	2020	Efficacy of three neuroprotective drugs in secondary progressive multiple sclerosis (MS-SMART): a phase 2b, multiarm, double-blind, randomised placebo-controlled trial	Lancet Neurol
Journal Article	J. Chataway; N. Schuerer; A. Alsanousi; D. Chan; D. MacManus; K. Hunter; V. Anderson; C. R. Bangham; S. Clegg; C. Nielsen; N. C. Fox; D. Wilkie; J. M. Nicholas; V. L. Calder; J. Greenwood; C. Frost; R. Nicholas	2014	Effect of high-dose simvastatin on brain atrophy and disability in secondary progressive multiple sclerosis (MS-STAT): a randomised, placebo-controlled, phase 2 trial	Lancet
Journal Article	N. Chatzimanolis; J. Kraus; R. Bauer; B. Engelhardt; T. Bregenzer; B. S. Kuehne; J. Tofighi; C. Laske; E. Stolz; F. Blaes; K. Voigt; H. Traupe; M. Kaps; P. Oschmann	2004	CD45RA+ ICAM-3+ lymphocytes in interferon-beta1b-treated and -untreated patients with relapsing-remitting multiple sclerosis	Acta Neurol Scand
Journal Article	S. Chavoshinezhad; H. Mohseni Kouchesfahani; M. S. Salehi; S. Pandamooz; A. Ahmadiani; L. Dargahi	2019	Intranasal interferon beta improves memory and modulates inflammatory responses in a mutant APP-overexpressing rat model of Alzheimer's disease	Brain Res Bull
Journal Article	A. Chen; A. Kapur; S. Mossack; S. J. Weissbart; J. M. Kim	2022	Initial experience using the Axonics sacral neuromodulation system in patients with multiple sclerosis	Neurourol Urodyn
Journal Article	A. Chen; S. Wen; D. A. Lakhani; S. Gao; K. Yoon; S. A. Smith; R. Dortch; J. Xu; F. Bagnato	2021	Assessing brain injury topographically using MR neurite orientation dispersion and density imaging in multiple sclerosis	J Neuroimaging
Journal Article	B. Chen; M. Zhou; J. Ouyang; R. Zhou; J. Xu; Q. Zhang; Y. Yang; Y. Xu; X. Shao; L. Meng; J. Wang; Y. Xu; X. Ni; X. Zhang	2012	Long-term efficacy of autologous haematopoietic stem cell transplantation in multiple sclerosis at a single institution in China	Neurol Sci
Journal Article	E. Chen; B. Barile; F. Durand-Dubief; T. Grenier; D. Sappey-Marinier	2023	Multiple sclerosis clinical forms classification with graph convolutional networks based on brain morphological connectivity	Front Neurosci
Journal Article	H. Chen; S. M. Liu; X. X. Zhang; Y. O. Liu; S. Z. Li; Z. Liu; H. Q. Dong	2016	Clinical Features of Patients with Multiple Sclerosis and Neuromyelitis Optica Spectrum Disorders	Chin Med J (Engl)
Journal Article	J. Chen; I. Diouf; B. V. Taylor; T. Kalincik; I. van der Mei	2022	Superior effects of natalizumab versus other DMTs on patient-reported outcomes in people with multiple sclerosis	J Neurol Neurosurg Psychiatry
Journal Article	J. Chen; L. Zhu; H. Li; Z. Lu; X. Chen; S. Fang	2016	Diffusion tensor imaging of occult injury of optic radiation following optic neuritis in multiple sclerosis	Exp Ther Med
Journal Article	J. T. Chen; S. Narayanan; D. L. Collins; S. M. Smith; P. M. Matthews; D. L. Arnold	2004	Relating neocortical pathology to disability progression in multiple sclerosis using MRI	Neuroimage
Journal Article	M. Chen; A. Carass; J. Cuzzocreo; P. L. Bazin; D. S. Reich; J. L. Prince	2011	TOPOLOGY PRESERVING AUTOMATIC SEGMENTATION OF THE SPINAL CORD IN MAGNETIC RESONANCE IMAGES	Proc IEEE Int Symp Biomed Imaging
Journal Article	M. Chen; A. Carass; J. Oh; G. Nair; D. L. Pham; D. S. Reich; J. L. Prince	2013	Automatic magnetic resonance spinal cord segmentation with topology constraints for variable fields of view	Neuroimage
Journal Article	Q. Chen; T. Hattori; H. Tomisato; M. Ohara; K. Hirata; T. Yokota	2023	Turning and multitask gait unmask gait disturbance in mild-to-moderate multiple sclerosis: Underlying specific cortical thinning and connecting fibers damage	Hum Brain Mapp
Journal Article	R. Chen; D. Cros; A. Curra; V. Di Lazzaro; J. P. Lefaucheur; M. R. Magistris; K. Mills; K. M. Rösler; W. J. Triggs; Y. Ugawa; U. Ziemann	2008	The clinical diagnostic utility of transcranial magnetic stimulation: report of an IFCN committee	Clin Neurophysiol
Journal Article	S. Chen; S. Liu; Y. Huang; S. Huang; W. Zhang; H. Xie; L. Lu	2024	5Z-7-Oxozaenol attenuates cuprizone-induced demyelination in mice through microglia polarization regulation	Brain Behav
Journal Article	W. Chen; Y. Zhang; K. Mu; C. Pan; S. A. Gauthier; W. Zhu; Y. Wang	2017	Quantifying the Susceptibility Variation of Normal-Appearing White Matter in Multiple Sclerosis by Quantitative Susceptibility Mapping	AJR Am J Roentgenol
Journal Article	X. Chen; S. Schädelin; P. J. Lu; M. Ocampo-Pineda; M. Weigel; M. Barakovic; E. Ruberte; A. Cagol; B. Marechal; T. Kober; J. Kuhle; L. Kappos; L. Melie-Garcia; C. Granziera	2023	Personalized maps of T1 relaxometry abnormalities provide correlates of disability in multiple sclerosis patients	Neuroimage Clin
Journal Article	X. Chen; C. Zeng; T. Luo; Y. Ouyang; F. Lv; R. Rumzan; Z. Wang; Q. Li; J. Wang; H. Hou; F. Huang; Y. Li	2012	Iron deposition of the deep grey matter in patients with multiple sclerosis and neuromyelitis optica: a control quantitative study by 3D-enhanced susceptibility-weighted angiography (ESWAN)	Eur J Radiol
Journal Article	Y. Chen; E. M. Haacke; E. Bernitsas	2020	Imaging of the Spinal Cord in Multiple Sclerosis: Past, Present, Future	Brain Sci
Journal Article	C. Cheng; Y. Jiang; X. Lu; F. Gu; Z. Kang; Y. Dai; Z. Lu; X. Hu	2016	The role of anti-aquaporin 4 antibody in the conversion of acute brainstem syndrome to neuromyelitis optica	BMC Neurol
Journal Article	Q. Cheng; L. Miao; J. Zhang; Y. T. Guan; Z. G. Liu; X. Wang; X. J. Sun; Z. X. Zhao; Y. J. Song; X. Y. Ding; Z. I. Guo; X. J. Cheng; S. D. Chen; G. X. Jiang; S. Fredrikson	2008	Clinical features of patients with multiple sclerosis from a survey in Shanghai, China	Mult Scler
Journal Article	F. L. Chiang; M. Feng; R. S. Romero; L. Price; C. G. Franklin; S. Deng; J. P. Gray; F. F. Yu; B. Tantiwongkosi; S. Y. Huang; P. T. Fox	2021	Disruption of the Atrophy-based Functional Network in Multiple Sclerosis Is Associated with Clinical Disability: Validation of a Meta-Analytic Model in Resting-State Functional MRI	Radiology
Journal Article	F. L. Chiang; Q. Wang; F. F. Yu; R. S. Romero; S. Y. Huang; P. M. Fox; B. Tantiwongkosi; P. T. Fox	2019	Localised grey matter atrophy in multiple sclerosis is network-based: a coordinate-based meta-analysis	Clin Radiol
Journal Article	G. C. Chiang; S. Pinto; J. P. Comunale; S. A. Gauthier	2016	Gadolinium-Enhancing Lesions Lead to Decreases in White Matter Tract Fractional Anisotropy in Multiple Sclerosis	J Neuroimaging
Journal Article	A. R. Chinea Martinez; J. Correale; P. K. Coyle; X. Meng; N. Tenenbaum	2014	Efficacy and safety of fingolimod in Hispanic patients with multiple sclerosis: pooled clinical trial analyses	Adv Ther
Journal Article	L. Chiricosta; A. Gugliandolo; P. Bramanti; E. Mazzon	2020	Could the Heat Shock Proteins 70 Family Members Exacerbate the Immune Response in Multiple Sclerosis? An in Silico Study	Genes (Basel)
Journal Article	T. Chitnis; G. Aaen; A. Belman; L. Benson; M. Gorman; M. S. Goyal; J. S. Graves; Y. Harris; L. Krupp; T. Lotze; S. Mar; J. Ness; M. Rensel; T. Schreiner; J. M. Tillema; E. Waubant; B. Weinstock-Guttman; S. Roalstad; J. Rose; H. L. Weiner; T. C. Casper; M. Rodriguez	2020	Improved relapse recovery in paediatric compared to adult multiple sclerosis	Brain
Journal Article	T. Chitnis; C. R. Guttmann; A. Zaitsev; A. Musallam; B. Weinstock-Guttman; A. Yeh; M. Rodriguez; J. Ness; M. P. Gorman; B. C. Healy; N. Kuntz; D. Chabas; J. B. Strober; E. Waubant; L. Krupp; D. Pelletier; B. Erickson; N. Bergsland; R. Zivadinov	2013	Quantitative MRI analysis in children with multiple sclerosis: a multicenter feasibility pilot study	BMC Neurol
Journal Article	T. Chitnis; J. Imitola; S. J. Khoury	2005	Therapeutic strategies to prevent neurodegeneration and promote regeneration in multiple sclerosis	Curr Drug Targets Immune Endocr Metabol Disord
Journal Article	E. B. Cho; H. J. Cho; M. Choi; J. M. Seok; H. Y. Shin; B. J. Kim; J. H. Min	2020	Low high-density lipoprotein cholesterol and high triglycerides lipid profile in neuromyelitis optica spectrum disorder: Associations with disease activity and disability	Mult Scler Relat Disord
Journal Article	E. B. Cho; D. Kim; B. Jeong; J. H. Shin; Y. H. Chung; S. T. Kim; B. J. Kim; C. E. Han; J. H. Min	2022	Disrupted structural network of inferomedial temporal regions in relapsing-remitting multiple sclerosis compared with neuromyelitis optica spectrum disorder	Sci Rep
Journal Article	I. Y. Choi; P. Lee; P. Adany; A. J. Hughes; S. Belliston; D. R. Denney; S. G. Lynch	2018	In vivo evidence of oxidative stress in brains of patients with progressive multiple sclerosis	Mult Scler
Journal Article	I. Y. Choi; P. Lee; A. J. Hughes; D. R. Denney; S. G. Lynch	2017	Longitudinal changes of cerebral glutathione (GSH) levels associated with the clinical course of disease progression in patients with secondary progressive multiple sclerosis	Mult Scler
Journal Article	I. Y. Choi; S. P. Lee; D. R. Denney; S. G. Lynch	2011	Lower levels of glutathione in the brains of secondary progressive multiple sclerosis patients measured by 1H magnetic resonance chemical shift imaging at 3 T	Mult Scler
Journal Article	J. K. Choi; E. Küstermann; A. Dedeoglu; B. G. Jenkins	2009	Magnetic resonance spectroscopy of regional brain metabolite markers in FALS mice and the effects of dietary creatine supplementation	Eur J Neurosci
Journal Article	S. Choi; S. Lake; D. M. Harrison	2024	Evaluation of the Blood-Brain Barrier, Demyelination, and Neurodegeneration in Paramagnetic Rim Lesions in Multiple Sclerosis on 7 Tesla MRI	J Magn Reson Imaging
Journal Article	S. Choi; M. Spini; J. Hua; D. M. Harrison	2021	Blood-brain barrier breakdown in non-enhancing multiple sclerosis lesions detected by 7-Tesla MP2RAGE ΔT1 mapping	PLoS One
Journal Article	A. Chomyk; R. Kucinski; J. Kim; E. Christie; K. Cyncynatus; Z. Gossman; Z. Chen; B. Richardson; M. Cameron; T. Turner; R. Dutta; B. Trapp	2024	Transcript Profiles of Microglia/Macrophage Cells at the Borders of Chronic Active and Subpial Gray Matter Lesions in Multiple Sclerosis	Ann Neurol
Journal Article	I. J. Chou; R. Tanasescu; O. E. Mougin; P. A. Gowland; C. R. Tench; W. P. Whitehouse; B. Gran; E. Nikfekr; B. Sharrack; G. Mazibrada; C. S. Constantinescu	2019	Reduced Myelin Signal in Normal-appearing White Matter in Neuromyelitis Optica Measured by 7T Magnetic Resonance Imaging	Sci Rep
Journal Article	I. J. Chou; W. P. Whitehouse; H. S. Wang; R. Tanasescu; C. S. Constantinescu	2014	Diagnostic modalities in multiple sclerosis: perspectives in children	Biomed J
Journal Article	S. A. Chowdhury; J. Lin; S. A. Sadiq	2008	Specificity and correlation with disease activity of cerebrospinal fluid osteopontin levels in patients with multiple sclerosis	Arch Neurol
Journal Article	R. Chu; S. Hurwitz; S. Tauhid; R. Bakshi	2017	Automated segmentation of cerebral deep gray matter from MRI scans: effect of field strength on sensitivity and reliability	BMC Neurol
Journal Article	R. Chu; G. Kim; S. Tauhid; F. Khalid; B. C. Healy; R. Bakshi	2018	Whole brain and deep gray matter atrophy detection over 5 years with 3T MRI in multiple sclerosis using a variety of automated segmentation pipelines	PLoS One
Journal Article	R. Chu; S. Tauhid; B. I. Glanz; B. C. Healy; G. Kim; V. V. Oommen; F. Khalid; M. Neema; R. Bakshi	2016	Whole Brain Volume Measured from 1.5T versus 3T MRI in Healthy Subjects and Patients with Multiple Sclerosis	J Neuroimaging
Journal Article	A. Chuhutin; B. Hansen; A. Wlodarczyk; T. Owens; N. Shemesh; S. N. Jespersen	2020	Diffusion Kurtosis Imaging maps neural damage in the EAE model of multiple sclerosis	Neuroimage
Journal Article	K. K. Chung; D. Altmann; F. Barkhof; K. Miszkiel; P. A. Brex; J. O'Riordan; M. Ebner; F. Prados; M. J. Cardoso; T. Vercauteren; S. Ourselin; A. Thompson; O. Ciccarelli; D. T. Chard	2020	A 30-Year Clinical and Magnetic Resonance Imaging Observational Study of Multiple Sclerosis and Clinically Isolated Syndromes	Ann Neurol
Journal Article	M. E. Church; G. Ceja; M. McGeehan; M. C. Miller; P. Farias; M. D. Sánchez; G. P. Swain; C. A. Assenmacher; E. G. Stopa; C. H. Vite; A. Bar-Or; J. I. Alvarez	2021	Meningeal B Cell Clusters Correlate with Submeningeal Pathology in a Natural Model of Multiple Sclerosis	J Immunol
Journal Article	K. Chwojnicki; D. Iwaszkiewicz-Grześ; A. Jankowska; M. Zieliński; P. Łowiec; M. Gliwiński; M. Grzywińska; K. Kowalczyk; A. Konarzewska; P. Glasner; J. Sakowska; J. Kulczycka; A. Jaźwińska-Curyłło; M. Kubach; B. Karaszewski; W. Nyka; E. Szurowska; P. Trzonkowski	2021	Administration of CD4(+)CD25(high)CD127(-)FoxP3(+) Regulatory T Cells for Relapsing-Remitting Multiple Sclerosis: A Phase 1 Study	BioDrugs
Journal Article	M. Chylińska; B. Karaszewski; J. Komendziński; A. Wyszomirski; A. Sabisz; M. Halas; E. Szurowska	2022	Skeletonized mean diffusivity and neuropsychological performance in relapsing-remitting multiple sclerosis	Brain Behav
Journal Article	M. Chylińska; J. Komendziński; A. Wyszomirski; B. Karaszewski	2023	Brain Atrophy as an Outcome of Disease-Modifying Therapy for Remitting-Relapsing Multiple Sclerosis	Mult Scler Int
Journal Article	E. Ciampi; D. Pareto; J. Sastre-Garriga; A. Vidal-Jordana; C. Tur; J. Río; M. Tintoré; C. Auger; A. Rovira; X. Montalban	2017	Grey matter atrophy is associated with disability increase in natalizumab-treated patients	Mult Scler
Journal Article	E. Ciampi; R. Uribe-San-Martin; C. Cárcamo; J. P. Cruz; A. Reyes; D. Reyes; C. Pinto; M. Vásquez; R. A. Burgos; J. Hancke	2020	Efficacy of andrographolide in not active progressive multiple sclerosis: a prospective exploratory double-blind, parallel-group, randomized, placebo-controlled trial	BMC Neurol
Journal Article	E. Ciampi; R. Uribe-San-Martin; M. Vásquez; A. Ruiz-Tagle; T. Labbe; J. P. Cruz; P. Lillo; A. Slachevsky; D. Reyes; A. Reyes; C. Cárcamo-Rodríguez	2018	Relationship between Social Cognition and traditional cognitive impairment in Progressive Multiple Sclerosis and possible implicated neuroanatomical regions	Mult Scler Relat Disord
Journal Article	O. Ciccarelli; F. Barkhof; B. Bodini; N. De Stefano; X. Golay; K. Nicolay; D. Pelletier; P. J. Pouwels; S. A. Smith; C. A. Wheeler-Kingshott; B. Stankoff; T. Yousry; D. H. Miller	2014	Pathogenesis of multiple sclerosis: insights from molecular and metabolic imaging	Lancet Neurol
Journal Article	O. Ciccarelli; F. Barkhof; M. Calabrese; N. De Stefano; A. Eshaghi; M. Filippi; C. Gasperini; C. Granziera; L. Kappos; M. A. Rocca; À. Rovira; J. Sastre-Garriga; M. P. Sormani; C. Tur; A. T. Toosy	2024	Using the Progression Independent of Relapse Activity Framework to Unveil the Pathobiological Foundations of Multiple Sclerosis	Neurology
Journal Article	O. Ciccarelli; P. A. Brex; A. J. Thompson; D. H. Miller	2002	Disability and lesion load in MS: a reassessment with MS functional composite score and 3D fast FLAIR	J Neurol
Journal Article	O. Ciccarelli; A. T. Toosy; J. F. Marsden; C. M. Wheeler-Kingshott; D. H. Miller; P. M. Matthews; A. J. Thompson	2006	Functional response to active and passive ankle movements with clinical correlations in patients with primary progressive multiple sclerosis	J Neurol
Journal Article	C. Cid; A. Alcázar; I. Regidor; J. Masjuan; M. Salinas; J. C. Alvarez-Cermeño	2002	Neuronal apoptosis induced by cerebrospinal fluid from multiple sclerosis patients correlates with hypointense lesions on T1 magnetic resonance imaging	J Neurol Sci
Journal Article	M. P. Cid; A. A. Vilcaes; L. L. Rupil; N. A. Salvatierra; G. A. Roth	2011	Participation of the GABAergic system on the glutamate release of frontal cortex synaptosomes from Wistar rats with experimental autoimmune encephalomyelitis	Neuroscience
Journal Article	V. Cilingir; H. Akdeniz	2022	The course of cervical spinal cord atrophy rate and its relationship with NEDA in relapsing remitting multiple sclerosis	Acta Neurol Belg
Journal Article	V. Cilingir; M. Batur	2020	Axonal Degeneration Independent of Inflammatory Activity: Is It More Intense in the Early Stages of Relapsing-Remitting Multiple Sclerosis Disease?	Eur Neurol
Journal Article	V. Cilingir; M. Batur; M. D. Bulut; A. Milanlioglu; A. Yılgor; A. Batur; T. Yasar; T. Tombul	2017	The association between retinal nerve fibre layer thickness and corpus callosum index in different clinical subtypes of multiple sclerosis	Neurol Sci
Journal Article	D. Ciolac; G. Gonzalez-Escamilla; Y. Winter; N. Melzer; F. Luessi; A. Radetz; V. Fleischer; S. A. Groppa; M. Kirsch; S. Bittner; F. Zipp; M. Muthuraman; S. G. Meuth; M. Grothe; S. Groppa	2022	Altered grey matter integrity and network vulnerability relate to epilepsy occurrence in patients with multiple sclerosis	Eur J Neurol
Journal Article	D. Ciolac; F. Luessi; G. Gonzalez-Escamilla; N. Koirala; C. Riedel; V. Fleischer; S. Bittner; J. Krämer; S. G. Meuth; M. Muthuraman; S. Groppa	2019	Selective Brain Network and Cellular Responses Upon Dimethyl Fumarate Immunomodulation in Multiple Sclerosis	Front Immunol
Journal Article	J. R. Ciotti; A. H. Cross	2018	Disease-Modifying Treatment in Progressive Multiple Sclerosis	Curr Treat Options Neurol
Journal Article	M. Clanet; I. Berry	1998	Magnetic resonance imaging in multiple sclerosis	Curr Opin Neurol
Journal Article	A. Clapin	2012	Approved Beta interferons in relapsing-remitting multiple sclerosis: is there an odd one out?	J Cent Nerv Syst Dis
Journal Article	C. A. Clark; D. J. Werring; D. H. Miller	2000	Diffusion imaging of the spinal cord in vivo: estimation of the principal diffusivities and application to multiple sclerosis	Magn Reson Med
Journal Article	K. C. Clark; A. Josephson; S. D. Benusa; R. K. Hartley; M. Baer; S. Thummala; M. Joslyn; B. A. Sword; H. Elford; U. Oh; A. Dilsizoglu-Senol; C. Lubetzki; M. Davenne; G. H. DeVries; J. L. Dupree	2016	Compromised axon initial segment integrity in EAE is preceded by microglial reactivity and contact	Glia
Journal Article	M. A. Clarke; D. Archer; K. Yoon; I. Oguz; S. A. Smith; J. Xu; G. Cutter; F. Bagnato	2022	White matter tracts that overlap with the thalamus and the putamen are protected against multiple sclerosis pathology	Mult Scler Relat Disord
Journal Article	M. A. Clarke; D. A. Lakhani; S. Wen; S. Gao; S. A. Smith; R. Dortch; J. Xu; F. Bagnato	2021	Perilesional neurodegenerative injury in multiple sclerosis: Relation to focal lesions and impact on disability	Mult Scler Relat Disord
Journal Article	R. A. Clarke; Z. M. Fang; C. S. Lee; M. Sarris; D. Murrell; J. H. Kearsley	2002	Multiple sclerosis in a radiosensitive family with low levels of the ATM protein	Australas Radiol
Journal Article	B. D. Clarkson; E. M. Grund; M. M. Standiford; K. Mirchia; M. S. Westphal; L. S. Muschler; C. L. Howe	2023	CD8+ T cells recognizing a neuron-restricted antigen injure axons in a model of multiple sclerosis	J Clin Invest
Journal Article	T. Clarner; A. Parabucki; C. Beyer; M. Kipp	2011	Corticosteroids impair remyelination in the corpus callosum of cuprizone-treated mice	J Neuroendocrinol
Journal Article	M. Clerico; G. Contessa; L. Durelli	2007	Interferon-beta1a for the treatment of multiple sclerosis	Expert Opin Biol Ther
Journal Article	E. Cocco; M. G. Marrosu	2015	Profile of PEGylated interferon beta in the treatment of relapsing-remitting multiple sclerosis	Ther Clin Risk Manag
Journal Article	S. Cocozza; M. Cosottini; A. Signori; L. Fleysher; M. M. El Mendili; F. Lublin; M. Inglese; L. Roccatagliata	2020	A clinically feasible 7-Tesla protocol for the identification of cortical lesions in Multiple Sclerosis	Eur Radiol
Journal Article	S. Cocozza; M. Petracca; E. Mormina; K. Buyukturkoglu; K. Podranski; M. M. Heinig; G. Pontillo; C. Russo; E. Tedeschi; C. V. Russo; T. Costabile; R. Lanzillo; A. Harel; S. Klineova; A. Miller; A. Brunetti; V. B. Morra; F. Lublin; M. Inglese	2017	Cerebellar lobule atrophy and disability in progressive MS	J Neurol Neurosurg Psychiatry
Journal Article	C. Codecà; F. Mori; H. Kusayanagi; F. Monteleone; L. Boffa; A. Paolillo; G. Bernardi; G. Koch; D. Centonze	2010	Differential patterns of interhemispheric functional disconnection in mild and advanced multiple sclerosis	Mult Scler
Journal Article	E. M. E. Coerver; E. M. M. Strijbis; L. F. Petzold; Z. L. E. Van Kempen; B. Jasperse; F. Barkhof; C. B. M. Oudejans; B. M. J. Uitdehaag; C. E. Teunissen; J. Killestein	2022	The association between blood MxA mRNA and long-term disease activity in early multiple sclerosis	Front Neurol
Journal Article	C. H. Coffman; R. White; K. Subramanian; S. Buch; E. Bernitsas; E. M. Haacke	2022	Quantitative susceptibility mapping of both ring and non-ring white matter lesions in relapsing remitting multiple sclerosis	Magn Reson Imaging
Journal Article	L. E. Cofré Lizama; M. Strik; A. Van der Walt; T. J. Kilpatrick; S. C. Kolbe; M. P. Galea	2022	Gait stability reflects motor tracts damage at early stages of multiple sclerosis	Mult Scler
Journal Article	G. Coghe; G. Fenu; L. Lorefice; E. Zucca; M. Porta; G. Pilloni; F. Corona; J. Frau; M. Giovanna Marrosu; M. Pau; E. Cocco	2018	Association between brain atrophy and cognitive motor interference in multiple sclerosis	Mult Scler Relat Disord
Journal Article	S. Cohan; T. Gervasi-Follmar; A. Kamath; V. Kamath; C. Chen; K. Smoot; E. Baraban; K. Edwards	2021	The results of a 24-month controlled, prospective study of relapsing multiple sclerosis patients at risk for progressive multifocal encephalopathy, who switched from prolonged use of natalizumab to teriflunomide	Mult Scler J Exp Transl Clin
Journal Article	S. Cohan; E. Lucassen; K. Smoot; J. Brink; C. Chen	2020	Sphingosine-1-Phosphate: Its Pharmacological Regulation and the Treatment of Multiple Sclerosis: A Review Article	Biomedicines
Journal Article	S. L. Cohan; R. H. B. Benedict; B. A. C. Cree; J. DeLuca; L. H. Hua; J. Chun	2022	The Two Sides of Siponimod: Evidence for Brain and Immune Mechanisms in Multiple Sclerosis	CNS Drugs
Journal Article	S. L. Cohan; K. Edwards; L. Lucas; T. Gervasi-Follmar; J. O'Connor; J. Siuta; V. Kamath; L. Garten; C. Chen; J. Thomas; K. Smoot; K. Kresa-Reahl; K. J. Spinelli	2019	Reducing return of disease activity in patients with relapsing multiple sclerosis transitioned from natalizumab to teriflunomide: 12-month interim results of teriflunomide therapy	Mult Scler J Exp Transl Clin
Journal Article	S. L. Cohan; B. A. Hendin; A. T. Reder; K. Smoot; R. Avila; J. P. Mendoza; B. Weinstock-Guttman	2021	Interferons and Multiple Sclerosis: Lessons from 25 Years of Clinical and Real-World Experience with Intramuscular Interferon Beta-1a (Avonex)	CNS Drugs
Journal Article	A. B. Cohen; M. Neema; A. Arora; E. Dell'oglio; R. H. Benedict; S. Tauhid; D. Goldberg-Zimring; C. Chavarro-Nieto; A. Ceccarelli; J. P. Klein; J. M. Stankiewicz; M. K. Houtchens; G. J. Buckle; D. C. Alsop; C. R. Guttmann; R. Bakshi	2012	The relationships among MRI-defined spinal cord involvement, brain involvement, and disability in multiple sclerosis	J Neuroimaging
Journal Article	B. A. Cohen; V. M. Rivera	2010	PRISMS: the story of a pivotal clinical trial series in multiple sclerosis	Curr Med Res Opin
Journal Article	J. Cohen; A. Belova; K. Selmaj; C. Wolf; M. P. Sormani; J. Oberyé; E. van den Tweel; R. Mulder; N. Koper; G. Voortman; F. Barkhof	2015	Equivalence of Generic Glatiramer Acetate in Multiple Sclerosis: A Randomized Clinical Trial	JAMA Neurol
Journal Article	J. A. Cohen	2013	Mesenchymal stem cell transplantation in multiple sclerosis	J Neurol Sci
Journal Article	J. A. Cohen; L. E. Baldassari; H. L. Atkins; J. D. Bowen; C. Bredeson; P. A. Carpenter; J. R. Corboy; M. S. Freedman; L. M. Griffith; R. Lowsky; N. S. Majhail; P. A. Muraro; R. A. Nash; M. C. Pasquini; S. Sarantopoulos; B. N. Savani; J. Storek; K. M. Sullivan; G. E. Georges	2019	Autologous Hematopoietic Cell Transplantation for Treatment-Refractory Relapsing Multiple Sclerosis: Position Statement from the American Society for Blood and Marrow Transplantation	Biol Blood Marrow Transplant
Journal Article	J. A. Cohen; F. Barkhof; G. Comi; H. P. Hartung; B. O. Khatri; X. Montalban; J. Pelletier; R. Capra; P. Gallo; G. Izquierdo; K. Tiel-Wilck; A. de Vera; J. Jin; T. Stites; S. Wu; S. Aradhye; L. Kappos	2010	Oral fingolimod or intramuscular interferon for relapsing multiple sclerosis	N Engl J Med
Journal Article	J. A. Cohen; J. Chun	2011	Mechanisms of fingolimod's efficacy and adverse effects in multiple sclerosis	Ann Neurol
Journal Article	J. A. Cohen; P. B. Imrey; P. A. Calabresi; K. R. Edwards; T. Eickenhorst; W. L. Felton, 3rd; E. Fisher; R. J. Fox; A. D. Goodman; C. Hara-Cleaver; G. J. Hutton; B. F. Mandell; T. F. Scott; H. Zhang; C. Apperson-Hansen; G. J. Beck; P. L. Houghtaling; M. T. Karafa; M. Stadtler	2009	Results of the Avonex Combination Trial (ACT) in relapsing-remitting MS	Neurology
Journal Article	J. A. Cohen; P. B. Imrey; S. M. Planchon; R. A. Bermel; E. Fisher; R. J. Fox; A. Bar-Or; S. L. Sharp; T. T. Skaramagas; P. Jagodnik; M. Karafa; S. Morrison; J. Reese Koc; S. L. Gerson; H. M. Lazarus	2018	Pilot trial of intravenous autologous culture-expanded mesenchymal stem cell transplantation in multiple sclerosis	Mult Scler
Journal Article	J. A. Cohen; B. Khatri; F. Barkhof; G. Comi; H. P. Hartung; X. Montalban; J. Pelletier; T. Stites; S. Ritter; P. von Rosenstiel; D. Tomic; L. Kappos	2016	Long-term (up to 4.5 years) treatment with fingolimod in multiple sclerosis: results from the extension of the randomised TRANSFORMS study	J Neurol Neurosurg Psychiatry
Journal Article	J. A. Cohen; F. D. Lublin; C. Lock; D. Pelletier; T. Chitnis; M. Mehra; Y. Gothelf; R. Aricha; S. Lindborg; C. Lebovits; Y. Levy; A. Motamed Khorasani; R. Kern	2023	Evaluation of neurotrophic factor secreting mesenchymal stem cells in progressive multiple sclerosis	Mult Scler
Journal Article	J. A. Cohen; N. Tenenbaum; A. Bhatt; Y. Zhang; L. Kappos	2019	Extended treatment with fingolimod for relapsing multiple sclerosis: the 14-year LONGTERMS study results	Ther Adv Neurol Disord
Journal Article	M. Cohen; L. Mondot; C. Landes-Chateau; C. Lebrun-Frenay	2023	Towards a more precise rating of neurological disability in multiple sclerosis: A new automatic and linear quantification of limbs function	Mult Scler Relat Disord
Journal Article	J. Cohen-Adad; T. Benner; D. Greve; R. P. Kinkel; A. Radding; B. Fischl; B. R. Rosen; C. Mainero	2011	In vivo evidence of disseminated subpial T2* signal changes in multiple sclerosis at 7 T: a surface-based analysis	Neuroimage
Journal Article	E. Colato; F. Prados; J. Stutters; A. Bianchi; S. Narayanan; D. L. Arnold; C. Wheeler-Kingshott; F. Barkhof; O. Ciccarelli; D. T. Chard; A. Eshaghi	2023	Networks of microstructural damage predict disability in multiple sclerosis	J Neurol Neurosurg Psychiatry
Journal Article	E. Colato; J. Stutters; S. Narayanan; D. L. Arnold; J. Chataway; C. A. M. Gandini Wheeler-Kingshott; F. Barkhof; O. Ciccarelli; A. Eshaghi; D. T. Chard	2024	Longitudinal network-based brain grey matter MRI measures are clinically relevant and sensitive to treatment effects in multiple sclerosis	Brain Commun
Journal Article	E. Colato; J. Stutters; C. Tur; S. Narayanan; D. L. Arnold; C. A. M. Gandini Wheeler-Kingshott; F. Barkhof; O. Ciccarelli; D. T. Chard; A. Eshaghi	2021	Predicting disability progression and cognitive worsening in multiple sclerosis using patterns of grey matter volumes	J Neurol Neurosurg Psychiatry
Journal Article	J. H. Cole; J. Raffel; T. Friede; A. Eshaghi; W. J. Brownlee; D. Chard; N. De Stefano; C. Enzinger; L. Pirpamer; M. Filippi; C. Gasperini; M. A. Rocca; A. Rovira; S. Ruggieri; J. Sastre-Garriga; M. L. Stromillo; B. M. J. Uitdehaag; H. Vrenken; F. Barkhof; R. Nicholas; O. Ciccarelli	2020	Longitudinal Assessment of Multiple Sclerosis with the Brain-Age Paradigm	Ann Neurol
Journal Article	A. J. Coles	2013	Alemtuzumab treatment of multiple sclerosis	Semin Neurol
Journal Article	A. J. Coles	2013	Alemtuzumab therapy for multiple sclerosis	Neurotherapeutics
Journal Article	A. J. Coles; D. L. Arnold; A. D. Bass; A. L. Boster; D. A. S. Compston; Ó. Fernández; E. K. Havrdová; K. Nakamura; A. Traboulsee; T. Ziemssen; A. Jacobs; D. H. Margolin; X. Huang; N. Daizadeh; M. C. Chirieac; K. W. Selmaj	2021	Efficacy and safety of alemtuzumab over 6 years: final results of the 4-year CARE-MS extension trial	Ther Adv Neurol Disord
Journal Article	A. J. Coles; J. A. Cohen; E. J. Fox; G. Giovannoni; H. P. Hartung; E. Havrdova; S. Schippling; K. W. Selmaj; A. Traboulsee; D. A. S. Compston; D. H. Margolin; K. Thangavelu; M. C. Chirieac; D. Jody; P. Xenopoulos; R. J. Hogan; M. A. Panzara; D. L. Arnold	2017	Alemtuzumab CARE-MS II 5-year follow-up: Efficacy and safety findings	Neurology
Journal Article	A. J. Coles; D. A. Compston; K. W. Selmaj; S. L. Lake; S. Moran; D. H. Margolin; K. Norris; P. K. Tandon	2008	Alemtuzumab vs. interferon beta-1a in early multiple sclerosis	N Engl J Med
Journal Article	A. J. Coles; A. Cox; E. Le Page; J. Jones; S. A. Trip; J. Deans; S. Seaman; D. H. Miller; G. Hale; H. Waldmann; D. A. Compston	2006	The window of therapeutic opportunity in multiple sclerosis: evidence from monoclonal antibody therapy	J Neurol
Journal Article	A. J. Coles; E. Fox; A. Vladic; S. K. Gazda; V. Brinar; K. W. Selmaj; A. D. Bass; D. R. Wynn; D. H. Margolin; S. L. Lake; S. Moran; J. Palmer; M. S. Smith; D. A. Compston	2011	Alemtuzumab versus interferon β-1a in early relapsing-remitting multiple sclerosis: post-hoc and subset analyses of clinical efficacy outcomes	Lancet Neurol
Journal Article	A. J. Coles; M. G. Wing; P. Molyneux; A. Paolillo; C. M. Davie; G. Hale; D. Miller; H. Waldmann; A. Compston	1999	Monoclonal antibody treatment exposes three mechanisms underlying the clinical course of multiple sclerosis	Ann Neurol
Journal Article	L. Coll; D. Pareto; P. Carbonell-Mirabent; Á. Cobo-Calvo; G. Arrambide; Á. Vidal-Jordana; M. Comabella; J. Castilló; B. Rodríguez-Acevedo; A. Zabalza; I. Galán; L. Midaglia; C. Nos; A. Salerno; C. Auger; M. Alberich; J. Río; J. Sastre-Garriga; A. Oliver; X. Montalban; À. Rovira; M. Tintoré; X. Lladó; C. Tur	2023	Deciphering multiple sclerosis disability with deep learning attention maps on clinical MRI	Neuroimage Clin
Journal Article	L. Coll; D. Pareto; P. Carbonell-Mirabent; Á. Cobo-Calvo; G. Arrambide; Á. Vidal-Jordana; M. Comabella; J. Castilló; B. Rodrı Guez-Acevedo; A. Zabalza; I. Galán; L. Midaglia; C. Nos; C. Auger; M. Alberich; J. Río; J. Sastre-Garriga; A. Oliver; X. Montalban; À. Rovira; M. Tintoré; X. Lladó; C. Tur	2024	Global and Regional Deep Learning Models for Multiple Sclerosis Stratification From MRI	J Magn Reson Imaging
Journal Article	N. Collongues; P. Cabre; R. Marignier; H. Zéphir; C. Papeix; B. Audoin; C. Lebrun-Frenay; J. Pelletier; B. Fontaine; P. Vermersch; C. Confavreux; J. de Seze	2011	A benign form of neuromyelitis optica: does it exist?	Arch Neurol
Journal Article	N. Collongues; J. Kuhle; C. Tsagkas; J. Lamy; N. Meyer; C. Barro; K. Parmar; M. Amann; J. Wuerfel; L. Kappos; T. Moreau; J. de Seze	2021	Biomarkers of treatment response in patients with progressive multiple sclerosis treated with high-dose pharmaceutical-grade biotin (MD1003)	Brain Behav
Journal Article	S. Collorone; N. Cawley; F. Grussu; F. Prados; F. Tona; A. Calvi; B. Kanber; T. Schneider; L. Kipp; H. Zhang; D. C. Alexander; A. J. Thompson; A. Toosy; C. A. G. Wheeler-Kingshott; O. Ciccarelli	2020	Reduced neurite density in the brain and cervical spinal cord in relapsing-remitting multiple sclerosis: A NODDI study	Mult Scler
Journal Article	S. Collorone; F. Prados; M. H. Hagens; C. Tur; B. Kanber; C. H. Sudre; C. Lukas; C. Gasperini; C. Oreja-Guevara; M. Andelova; O. Ciccarelli; M. P. Wattjes; S. Ourselin; D. R. Altmann; B. M. Tijms; F. Barkhof; A. T. Toosy	2020	Single-subject structural cortical networks in clinically isolated syndrome	Mult Scler
Journal Article	S. Collorone; F. Prados; B. Kanber; N. M. Cawley; C. Tur; F. Grussu; B. S. Solanky; M. Yiannakas; I. Davagnanam; C. Wheeler-Kingshott; F. Barkhof; O. Ciccarelli; A. T. Toosy	2021	Brain microstructural and metabolic alterations detected in vivo at onset of the first demyelinating event	Brain
Journal Article	B. Colombo; F. Martinelli Boneschi; P. Rossi; M. Rovaris; L. Maderna; M. Filippi; G. Comi	2000	MRI and motor evoked potential findings in nondisabled multiple sclerosis patients with and without symptoms of fatigue	J Neurol
Journal Article	R. A. Colorado; K. Shukla; Y. Zhou; J. S. Wolinsky; P. A. Narayana	2012	Multi-task functional MRI in multiple sclerosis patients without clinical disability	Neuroimage
Journal Article	C. Colosimo; E. Millefiorini; M. G. Grasso; F. Vinci; M. Fiorelli; T. Koudriavtseva; C. Pozzilli	1995	Fatigue in MS is associated with specific clinical features	Acta Neurol Scand
Journal Article	M. Comabella; M. Fernández; R. Martin; S. Rivera-Vallvé; E. Borrás; C. Chiva; E. Julià; A. Rovira; E. Cantó; J. C. Alvarez-Cermeño; L. M. Villar; M. Tintoré; X. Montalban	2010	Cerebrospinal fluid chitinase 3-like 1 levels are associated with conversion to multiple sclerosis	Brain
Journal Article	A. J. E. Combes; K. P. O'Grady; B. P. Rogers; K. G. Schilling; R. D. Lawless; M. Visagie; D. Houston; L. Prock; S. Malone; S. Satish; A. A. Witt; C. D. McKnight; F. Bagnato; J. C. Gore; S. A. Smith	2022	Functional connectivity in the dorsal network of the cervical spinal cord is correlated with diffusion tensor imaging indices in relapsing-remitting multiple sclerosis	Neuroimage Clin
Journal Article	G. Comi	2000	Why treat early multiple sclerosis patients?	Curr Opin Neurol
Journal Article	G. Comi	2006	Early treatment	Neurol Sci
Journal Article	G. Comi	2009	Shifting the paradigm toward earlier treatment of multiple sclerosis with interferon beta	Clin Ther
Journal Article	G. Comi; R. Alroughani; A. L. Boster; A. D. Bass; R. Berkovich; Ó. Fernández; H. J. Kim; V. Limmroth; J. Lycke; R. A. Macdonell; B. Sharrack; B. A. Singer; P. Vermersch; H. Wiendl; T. Ziemssen; A. Jacobs; N. Daizadeh; C. E. Rodriguez; A. Traboulsee	2020	Efficacy of alemtuzumab in relapsing-remitting MS patients who received additional courses after the initial two courses: Pooled analysis of the CARE-MS, extension, and TOPAZ studies	Mult Scler
Journal Article	G. Comi; J. A. Cohen; D. L. Arnold; D. Wynn; M. Filippi	2011	Phase III dose-comparison study of glatiramer acetate for multiple sclerosis	Ann Neurol
Journal Article	G. Comi; Y. Dadon; N. Sasson; J. R. Steinerman; V. Knappertz; T. L. Vollmer; A. Boyko; P. Vermersch; T. Ziemssen; X. Montalban; F. D. Lublin; M. A. Rocca; R. Volkinshtein; S. Rubinchick; N. Halevy; M. Filippi	2022	CONCERTO: A randomized, placebo-controlled trial of oral laquinimod in relapsing-remitting multiple sclerosis	Mult Scler
Journal Article	G. Comi; G. Dalla Costa; B. Stankoff; H. P. Hartung; P. Soelberg Sørensen; P. Vermersch; L. Leocani	2024	Assessing disease progression and treatment response in progressive multiple sclerosis	Nat Rev Neurol
Journal Article	G. Comi; M. Filippi	2005	Clinical trials in multiple sclerosis: methodological issues	Curr Opin Neurol
Journal Article	G. Comi; M. Filippi; V. Martinelli; A. Campi; M. Rodegher; M. Alberoni; G. Sirabian; N. Canal	1995	Brain MRI correlates of cognitive impairment in primary and secondary progressive multiple sclerosis	J Neurol Sci
Journal Article	G. Comi; M. Filippi; V. Martinelli; G. Sirabian; A. Visciani; A. Campi; S. Mammi; M. Rovaris; N. Canal	1993	Brain magnetic resonance imaging correlates of cognitive impairment in multiple sclerosis	J Neurol Sci
Journal Article	G. Comi; M. Filippi; M. Rovaris; L. Leocani; S. Medaglini; T. Locatelli	1998	Clinical, neurophysiological, and magnetic resonance imaging correlations in multiple sclerosis	J Neurol Neurosurg Psychiatry
Journal Article	G. Comi; M. S. Freedman; J. E. Meca-Lallana; P. Vermersch; B. J. Kim; A. Parajeles; K. R. Edwards; R. Gold; H. Korideck; J. Chavin; E. M. Poole; P. K. Coyle	2020	Prior treatment status: impact on the efficacy and safety of teriflunomide in multiple sclerosis	BMC Neurol
Journal Article	G. Comi; D. Jeffery; L. Kappos; X. Montalban; A. Boyko; M. A. Rocca; M. Filippi	2012	Placebo-controlled trial of oral laquinimod for multiple sclerosis	N Engl J Med
Journal Article	G. Comi; L. Leocani; S. Medaglini; T. Locatelli; V. Martinelli; G. Santuccio; P. Rossi	1999	Measuring evoked responses in multiple sclerosis	Mult Scler
Journal Article	G. Comi; V. Martinelli; T. Locatelli; L. Leocani; S. Medaglini	1998	Neurophysiological and cognitive markers of disease evolution in multiple sclerosis	Mult Scler
Journal Article	G. Comi; V. Martinelli; S. Medaglini; T. Locatelli; M. Filippi; N. Canal; F. Triulzi; A. Del Maschio	1989	Correlation between multimodal evoked potentials and magnetic resonance imaging in multiple sclerosis	J Neurol
Journal Article	G. Comi; L. Moiola	2002	Glatiramer acetate	Neurologia
Journal Article	G. Comi; F. Patti; M. A. Rocca; F. C. Mattioli; M. P. Amato; P. Gallo; D. Centonze; C. Pozzilli; F. Saccà; F. T. Bergh; M. Bartezaghi; R. Turrini; M. Filippi	2017	Efficacy of fingolimod and interferon beta-1b on cognitive, MRI, and clinical outcomes in relapsing-remitting multiple sclerosis: an 18-month, open-label, rater-blinded, randomised, multicentre study (the GOLDEN study)	J Neurol
Journal Article	G. Comi; M. Rovaris; M. Falautano; G. Santuccio; V. Martinelli; M. A. Rocca; F. Possa; L. Leocani; E. Paulesu; M. Filippi	1999	A multiparametric MRI study of frontal lobe dementia in multiple sclerosis	J Neurol Sci
Journal Article	E. R. Comini-Frota; B. C. C. Marques; C. Torres; K. M. S. Cohen; E. C. Miranda	2019	Nine-year follow up after hematopoietic stem cell transplantation in five multiple sclerosis patients	Arq Neuropsiquiatr
Journal Article	C. Concetta Incerti; G. Magistrale; O. Argento; V. Pisani; G. Di Battista; E. Ferraro; C. Caltagirone; R. H. Benedict; U. Nocentini	2015	Occupational stress and personality traits in multiple sclerosis: A preliminary study	Mult Scler Relat Disord
Journal Article	C. Confavreux; D. K. Li; M. S. Freedman; P. Truffinet; H. Benzerdjeb; D. Wang; A. Bar-Or; A. L. Traboulsee; L. E. Reiman; P. W. O'Connor	2012	Long-term follow-up of a phase 2 study of oral teriflunomide in relapsing multiple sclerosis: safety and efficacy results up to 8.5 years	Mult Scler
Journal Article	C. Confavreux; S. Vukusic	2006	Accumulation of irreversible disability in multiple sclerosis: from epidemiology to treatment	Clin Neurol Neurosurg
Journal Article	C. Confavreux; S. Vukusic	2008	[Multiple sclerosis: a degenerative disease?]	Bull Acad Natl Med
Journal Article	P. Connick; F. De Angelis; R. A. Parker; D. Plantone; A. Doshi; N. John; J. Stutters; D. MacManus; F. Prados Carrasco; F. Barkhof; S. Ourselin; M. Braisher; M. Ross; G. Cranswick; S. H. Pavitt; G. Giovannoni; C. A. Gandini Wheeler-Kingshott; C. Hawkins; B. Sharrack; R. Bastow; C. J. Weir; N. Stallard; S. Chandran; J. Chataway	2018	Multiple Sclerosis-Secondary Progressive Multi-Arm Randomisation Trial (MS-SMART): a multiarm phase IIb randomised, double-blind, placebo-controlled clinical trial comparing the efficacy of three neuroprotective drugs in secondary progressive multiple sclerosis	BMJ Open
Journal Article	C. S. Constantinescu; P. D. Mehta; A. M. Rostami	1994	Urinary free kappa light chain levels in chronic progressive multiple sclerosis	Pathobiology
Journal Article	A. Conte; C. Giannì; D. Belvisi; A. Cortese; N. Petsas; M. Tartaglia; P. Cimino; E. Millefiorini; A. Berardelli; P. Pantano	2020	Deep grey matter involvement and altered sensory gating in multiple sclerosis	Mult Scler
Journal Article	A. Conte; D. Lenzi; V. Frasca; F. Gilio; E. Giacomelli; M. Gabriele; C. M. Bettolo; E. Iacovelli; P. Pantano; C. Pozzilli; M. Inghilleri	2009	Intracortical excitability in patients with relapsing-remitting and secondary progressive multiple sclerosis	J Neurol
Journal Article	A. Conti; C. A. Treaba; A. Mehndiratta; V. T. Barletta; C. Mainero; N. Toschi	2021	An interpretable machine learning model to explain the interplay between brain lesions and cortical atrophy in multiple sclerosis	Annu Int Conf IEEE Eng Med Biol Soc
Journal Article	A. Conti; C. A. Treaba; A. Mehndiratta; V. T. Barletta; C. Mainero; N. Toschi	2023	An Interpretable Machine Learning Model to Predict Cortical Atrophy in Multiple Sclerosis	Brain Sci
Journal Article	D. S. Conway; C. M. Hersh; H. C. Harris; L. H. Hua	2020	Duration of natalizumab therapy and reasons for discontinuation in a multiple sclerosis population	Mult Scler J Exp Transl Clin
Journal Article	D. S. Conway; N. R. Thompson; J. A. Cohen	2017	Influence of hypertension, diabetes, hyperlipidemia, and obstructive lung disease on multiple sclerosis disease course	Mult Scler
Journal Article	J. J. M. Cooper; J. J. Polanco; D. Saraswat; J. J. Peirick; A. Seidl; Y. Li; D. Ma; F. J. Sim	2023	Chronic demyelination of rabbit lesions is attributable to failed oligodendrocyte progenitor cell repopulation	Glia
Journal Article	J. R. Corboy; D. S. Goodin; E. M. Frohman	2003	Disease-modifying Therapies for Multiple Sclerosis	Curr Treat Options Neurol
Journal Article	C. Cordani; M. Hidalgo de la Cruz; A. Meani; P. Valsasina; F. Esposito; E. Pagani; M. Filippi; M. A. Rocca	2021	MRI correlates of clinical disability and hand-motor performance in multiple sclerosis phenotypes	Mult Scler
Journal Article	C. Cordani; A. Meani; F. Esposito; P. Valsasina; B. Colombo; E. Pagani; P. Preziosa; G. Comi; M. Filippi; M. A. Rocca	2020	Imaging correlates of hand motor performance in multiple sclerosis: A multiparametric structural and functional MRI study	Mult Scler
Journal Article	C. Cordani; P. Preziosa; P. Valsasina; A. Meani; E. Pagani; T. Morozumi; M. A. Rocca; M. Filippi	2022	MRI of Transcallosal White Matter Helps to Predict Motor Impairment in Multiple Sclerosis	Radiology
Journal Article	C. Cordano; B. Nourbakhsh; H. H. Yiu; N. Papinutto; E. Caverzasi; A. Abdelhak; F. C. Oertel; A. Beaudry-Richard; A. Santaniello; S. Sacco; D. J. Bennett; A. Gomez; C. J. Sigurdson; S. L. Hauser; R. Magliozzi; B. A. C. Cree; R. G. Henry; A. J. Green	2022	Differences in Age-related Retinal and Cortical Atrophy Rates in Multiple Sclerosis	Neurology
Journal Article	C. Cordano; S. Werneburg; A. Abdelhak; D. J. Bennett; A. Beaudry-Richard; G. J. Duncan; F. C. Oertel; W. J. Boscardin; H. H. Yiu; N. Jabassini; L. Merritt; S. Nocera; J. H. Sin; I. P. Samana; S. Y. Condor Montes; K. Ananth; A. Bischof; B. Nourbakhsh; S. L. Hauser; B. A. C. Cree; B. Emery; D. P. Schafer; J. R. Chan; A. J. Green	2024	Synaptic injury in the inner plexiform layer of the retina is associated with progression in multiple sclerosis	Cell Rep Med
Journal Article	D. Cordeau; F. Courtois	2014	Sexual disorders in women with MS: assessment and management	Ann Phys Rehabil Med
Journal Article	A. Corlobé; D. Renard; C. Goizet; E. Berger; L. Rumbach; A. Robinson; D. Dupuy; E. Touzé; H. Zéphir; P. Vermersch; B. Brochet; G. Edan; V. Deburghgraeve; A. Créange; G. Castelnovo; M. Cohen; C. Lebrun-Frenay; O. Boespflug-Tanguy; P. Labauge	2013	[Cavitary lesions in multiple sclerosis: multicenter study on twenty patients]	Rev Neurol (Paris)
Journal Article	J. Correale; P. Abad; R. Alvarenga; S. Alves-Leon; E. Armas; J. Barahona; R. Buzó; T. Corona; E. Cristiano; F. Gracia; J. G. Bonitto; M. A. Macías; A. Soto; D. Vizcarra; M. S. Freedman	2014	Management of relapsing-remitting multiple sclerosis in Latin America: practical recommendations for treatment optimization	J Neurol Sci
Journal Article	J. Correale; M. Farez	2007	Association between parasite infection and immune responses in multiple sclerosis	Ann Neurol
Journal Article	J. Correale; M. I. Gaitán; M. C. Ysrraelit; M. P. Fiol	2017	Progressive multiple sclerosis: from pathogenic mechanisms to treatment	Brain
Journal Article	J. Correale; M. Marrodan; M. C. Ysrraelit	2019	Mechanisms of Neurodegeneration and Axonal Dysfunction in Progressive Multiple Sclerosis	Biomedicines
Journal Article	J. Correale; F. Meli; C. Ysrraelit	2006	[Neuronal injury in multiple sclerosis]	Medicina (B Aires)
Journal Article	A. S. Correia; L. Augusto; J. Meireles; J. Pinto; A. P. Sousa	2016	Pediatric Multiple Sclerosis in Portugal: A Multicentre Study	Acta Med Port
Journal Article	I. Correia; S. Batista; O. Galego; I. B. Marques; J. Jesus-Ribeiro; A. I. Martins; C. Nunes; M. C. Macário; L. Cunha; L. Sousa	2017	Long-term effectiveness and safety of natalizumab in a Portuguese population	Int Immunopharmacol
Journal Article	R. Correia; D. Corrêa; T. Doring; C. Theodoro; A. Correia; V. Coelho; J. G. Dib; E. Marchiori; S. V. Alves Leon; F. C. Rueda Lopes	2024	Severity of white matter microstructural damage in a Brazilian relapsing-remitting multiple sclerosis cohort: A possible window to optimize treatment	Neuroradiol J
Journal Article	R. Cortese; M. Battaglini; F. Parodi; M. L. Stromillo; E. Portaccio; L. Razzolini; A. Giorgio; M. P. Sormani; M. P. Amato; N. De Stefano	2022	Mild gray matter atrophy in patients with long-standing multiple sclerosis and favorable clinical course	Mult Scler
Journal Article	R. Cortese; M. Battaglini; F. Prados; A. Bianchi; L. Haider; A. Jacob; J. Palace; S. Messina; F. Paul; J. Wuerfel; R. Marignier; F. Durand-Dubief; C. de Medeiros Rimkus; D. Callegaro; D. K. Sato; M. Filippi; M. A. Rocca; L. Cacciaguerra; A. Rovira; J. Sastre-Garriga; G. Arrambide; Y. Liu; Y. Duan; C. Gasperini; C. Tortorella; S. Ruggieri; M. P. Amato; M. Ulivelli; S. Groppa; M. Grothe; S. Llufriu…	2023	Clinical and MRI measures to identify non-acute MOG-antibody disease in adults	Brain
Journal Article	R. Cortese; M. Battaglini; M. P. Sormani; L. Luchetti; G. Gentile; M. Inderyas; N. Alexandri; N. De Stefano	2023	Reduction in grey matter atrophy in patients with relapsing multiple sclerosis following treatment with cladribine tablets	Eur J Neurol
Journal Article	R. Cortese; S. Collorone; O. Ciccarelli; A. T. Toosy	2019	Advances in brain imaging in multiple sclerosis	Ther Adv Neurol Disord
Journal Article	R. Cortese; C. Tur; F. Prados; T. Schneider; B. Kanber; M. Moccia; C. A. G. Wheeler-Kingshott; A. J. Thompson; F. Barkhof; O. Ciccarelli	2021	Ongoing microstructural changes in the cervical cord underpin disability progression in early primary progressive multiple sclerosis	Mult Scler
Journal Article	M. Cosenza-Nashat; M. L. Zhao; H. S. Suh; J. Morgan; R. Natividad; S. Morgello; S. C. Lee	2009	Expression of the translocator protein of 18 kDa by microglia, macrophages and astrocytes based on immunohistochemical localization in abnormal human brain	Neuropathol Appl Neurobiol
Journal Article	L. Costa-Frossard França; V. Meca Lallana; A. Labiano-Fontcuberta; R. Blasco; E. Monreal; M. L. Martínez Ginés; C. Aguirre; J. Sabin Muñoz; S. Sainz de la Maza; J. P. Cuello; C. Díaz-Pérez; J. L. Chico García; A. Lozano Ros; F. Rodríguez Jorge; S. Martínez Martínez; J. M. García Domínguez	2024	Real-World Retrospective Analysis of Alemtuzumab Outcomes in Relapsing-Remitting Multiple Sclerosis: The LEMCAM Study	CNS Drugs
Journal Article	F. Costello	2007	Optic Neuritis: The Role of Disease-modifying Therapy in This Clinically Isolated Syndrome	Curr Treat Options Neurol
Journal Article	F. Costello; J. M. Burton	2018	Retinal imaging with optical coherence tomography: a biomarker in multiple sclerosis?	Eye Brain
Journal Article	F. Costello; W. Hodge; Y. I. Pan; M. Freedman; C. DeMeulemeester	2009	Differences in retinal nerve fiber layer atrophy between multiple sclerosis subtypes	J Neurol Sci
Journal Article	F. Cotton; S. Kremer; S. Hannoun; S. Vukusic; V. Dousset	2015	OFSEP, a nationwide cohort of people with multiple sclerosis: Consensus minimal MRI protocol	J Neuroradiol
Journal Article	L. Couloume; L. Barbin; E. Leray; S. Wiertlewski; E. Le Page; A. Kerbrat; S. Ory; D. Le Port; G. Edan; D. A. Laplaud; L. Michel	2020	High-dose biotin in progressive multiple sclerosis: A prospective study of 178 patients in routine clinical practice	Mult Scler
Journal Article	G. Couvreur	2001	[Evaluation of follow-up and evolution of multiple sclerosis]	Rev Neurol (Paris)
Journal Article	T. J. Covey; J. L. Shucard; D. W. Shucard; S. Stegen; R. H. Benedict	2012	Comparison of neuropsychological impairment and vocational outcomes in systemic lupus erythematosus and multiple sclerosis patients	J Int Neuropsychol Soc
Journal Article	L. M. Cox; A. H. Maghzi; S. Liu; S. K. Tankou; F. H. Dhang; V. Willocq; A. Song; C. Wasén; S. Tauhid; R. Chu; M. C. Anderson; P. L. De Jager; M. Polgar-Turcsanyi; B. C. Healy; B. I. Glanz; R. Bakshi; T. Chitnis; H. L. Weiner	2021	Gut Microbiome in Progressive Multiple Sclerosis	Ann Neurol
Journal Article	P. K. Coyle	2010	The role of natalizumab in the treatment of multiple sclerosis	Am J Manag Care
Journal Article	P. K. Coyle	2017	Pharmacogenetic Biomarkers to Predict Treatment Response in Multiple Sclerosis: Current and Future Perspectives	Mult Scler Int
Journal Article	A. Craig; P. Moses; Y. Tran; P. McIsaac; L. Kirkup	2002	The effectiveness of a hands-free environmental control system for the profoundly disabled	Arch Phys Med Rehabil
Journal Article	M. Craner; Y. Al Malik; F. A. Babtain; F. Alshamrani; M. M. Alkhawajah; N. Alfugham; R. H. Al-Yafeai; S. Aljarallah; S. Makkawi; S. Qureshi; M. Ziehn; H. Wahba	2022	Unmet Needs and Treatment of Relapsing-Remitting Multiple Sclerosis in Saudi Arabia: Focus on the Role of Ofatumumab	Neurol Ther
Journal Article	M. J. Craner; B. C. Hains; A. C. Lo; J. A. Black; S. G. Waxman	2004	Co-localization of sodium channel Nav1.6 and the sodium-calcium exchanger at sites of axonal injury in the spinal cord in EAE	Brain
Journal Article	D. K. Crawford; M. Mangiardi; X. Xia; H. E. López-Valdés; S. K. Tiwari-Woodruff	2009	Functional recovery of callosal axons following demyelination: a critical window	Neuroscience
Journal Article	B. A. Cree; D. L. Arnold; R. J. Fox; R. Gold; P. Vermersch; R. H. Benedict; A. Bar-Or; D. Piani-Meier; N. Rouyrre; S. Ritter; A. Kilaru; G. Karlsson; G. Giovannoni; L. Kappos	2022	Long-term efficacy and safety of siponimod in patients with secondary progressive multiple sclerosis: Analysis of EXPAND core and extension data up to >5 years	Mult Scler
Journal Article	B. A. Cree; P. A. Gourraud; J. R. Oksenberg; C. Bevan; E. Crabtree-Hartman; J. M. Gelfand; D. S. Goodin; J. Graves; A. J. Green; E. Mowry; D. T. Okuda; D. Pelletier; H. C. von Büdingen; S. S. Zamvil; A. Agrawal; S. Caillier; C. Ciocca; R. Gomez; R. Kanner; R. Lincoln; A. Lizee; P. Qualley; A. Santaniello; L. Suleiman; M. Bucci; V. Panara; N. Papinutto; W. A. Stern; A. H. Zhu; G. R. Cutter; S. Bar…	2016	Long-term evolution of multiple sclerosis disability in the treatment era	Ann Neurol
Journal Article	B. A. C. Cree; D. L. Arnold; M. Cascione; E. J. Fox; I. M. Williams; X. Meng; L. Schofield; N. Tenenbaum	2018	Phase IV study of retention on fingolimod versus injectable multiple sclerosis therapies: a randomized clinical trial	Ther Adv Neurol Disord
Journal Article	B. A. C. Cree; J. D. Bowen; H. P. Hartung; P. Vermersch; B. Hughes; D. Damian; Y. Hyvert; F. Dangond; A. Galazka; M. Grosso; D. L. Jones; T. P. Leist	2021	Subgroup analysis of clinical and MRI outcomes in participants with a first clinical demyelinating event at risk of multiple sclerosis in the ORACLE-MS study	Mult Scler Relat Disord
Journal Article	B. A. C. Cree; M. D. Goldman; J. R. Corboy; B. A. Singer; E. J. Fox; D. L. Arnold; C. Ford; B. Weinstock-Guttman; A. Bar-Or; S. Mientus; D. Sienkiewicz; Y. Zhang; R. Karan; N. Tenenbaum	2020	Efficacy and Safety of 2 Fingolimod Doses vs Glatiramer Acetate for the Treatment of Patients With Relapsing-Remitting Multiple Sclerosis: A Randomized Clinical Trial	JAMA Neurol
Journal Article	B. A. C. Cree; J. A. Hollenbach; R. Bove; G. Kirkish; S. Sacco; E. Caverzasi; A. Bischof; T. Gundel; A. H. Zhu; N. Papinutto; W. A. Stern; C. Bevan; A. Romeo; D. S. Goodin; J. M. Gelfand; J. Graves; A. J. Green; M. R. Wilson; S. S. Zamvil; C. Zhao; R. Gomez; N. R. Ragan; G. Q. Rush; P. Barba; A. Santaniello; S. E. Baranzini; J. R. Oksenberg; R. G. Henry; S. L. Hauser	2019	Silent progression in disease activity-free relapsing multiple sclerosis	Ann Neurol
Journal Article	B. A. C. Cree; A. Pradhan; J. Pei; M. J. Williams	2021	Efficacy and safety of ocrelizumab vs interferon beta-1a in participants of African descent with relapsing multiple sclerosis in the Phase III OPERA I and OPERA II studies	Mult Scler Relat Disord
Journal Article	L. Crespy; W. Zaaraoui; M. Lemaire; A. Rico; A. Faivre; F. Reuter; I. Malikova; S. Confort-Gouny; P. J. Cozzone; J. Pelletier; J. P. Ranjeva; B. Audoin	2011	Prevalence of grey matter pathology in early multiple sclerosis assessed by magnetization transfer ratio imaging	PLoS One
Journal Article	M. Cristofanilli; B. Cymring; A. Lu; H. Rosenthal; S. A. Sadiq	2013	Cerebrospinal fluid derived from progressive multiple sclerosis patients promotes neuronal and oligodendroglial differentiation of human neural precursor cells in vitro	Neuroscience
Journal Article	L. Crnošija; T. Gabelić; B. Barun; I. Adamec; M. Krbot Skorić; M. Habek	2020	Evoked potentials can predict future disability in people with clinically isolated syndrome	Eur J Neurol
Journal Article	A. H. Cross; J. M. Gelfand; S. Thebault; J. L. Bennett; H. C. von Büdingen; B. Cameron; R. Carruthers; K. Edwards; R. Fallis; R. Gerstein; P. S. Giacomini; B. Greenberg; D. A. Hafler; C. Ionete; U. W. Kaunzner; L. Kodama; C. Lock; E. E. Longbrake; B. Musch; G. Pardo; F. Piehl; M. S. Weber; S. Yuen; T. Ziemssen; G. Bose; M. S. Freedman; V. G. Anania; A. Ramesh; R. C. Winger; X. Jia; A. Herman; C. …	2024	Emerging Cerebrospinal Fluid Biomarkers of Disease Activity and Progression in Multiple Sclerosis	JAMA Neurol
Journal Article	A. Cruz; D. Pereira; S. Batista	2024	[Use of Gadolinium in Follow-Up MRI of Multiple Sclerosis Patients: Current Recommendations]	Acta Med Port
Journal Article	L. Cucurachi; P. Immovilli; F. Granella; G. Pavesi; L. Cattaneo	2008	Short-latency afferent inhibition predicts verbal memory performance in patients with multiple sclerosis	J Neurol
Journal Article	C. Cudrici; T. Ito; E. Zafranskaia; F. Niculescu; K. M. Mullen; S. Vlaicu; S. I. Judge; P. A. Calabresi; H. Rus	2007	Dendritic cells are abundant in non-lesional gray matter in multiple sclerosis	Exp Mol Pathol
Journal Article	F. Cui; L. Zhou; Z. Wang; C. Lang; J. Park; Z. Tan; Y. Yu; C. Sun; Y. Gao; J. Kong	2017	Altered Functional Connectivity of Striatal Subregions in Patients with Multiple Sclerosis	Front Neurol
Journal Article	D. Curro; L. Vuolo; F. Gualandi; A. Bacigalupo; L. Roccatagliata; E. Capello; A. Uccelli; R. Saccardi; M. P. Sormani; G. Mancardi	2015	Low intensity lympho-ablative regimen followed by autologous hematopoietic stem cell transplantation in severe forms of multiple sclerosis: A MRI-based clinical study	Mult Scler
Journal Article	K. Cuypers; D. J. Leenus; F. E. van den Berg; O. Levin; H. Thijs; S. P. Swinnen; R. L. Meesen	2013	Long-term TENS treatment decreases cortical motor representation in multiple sclerosis	Neuroscience
Journal Article	A. d'Ambrosio; A. Gallo; F. Trojsi; D. Corbo; F. Esposito; M. Cirillo; M. R. Monsurrò; G. Tedeschi	2014	Frontotemporal cortical thinning in amyotrophic lateral sclerosis	AJNR Am J Neuroradiol
Journal Article	E. D'Amico; F. Patti; C. Leone; S. Lo Fermo; M. Zappia	2016	Negative prognostic impact of MRI spinal lesions in the early stages of relapsing-remitting multiple sclerosis	Mult Scler J Exp Transl Clin
Journal Article	E. D'Amico; F. Patti; A. Zanghì; C. G. Chisari; S. Lo Fermo; M. Zappia	2018	Late-onset and young-onset relapsing-remitting multiple sclerosis: evidence from a retrospective long-term follow-up study	Eur J Neurol
Journal Article	E. D'Amico; A. Zanghì; M. Sciandra; R. Lanzillo; G. Callari; A. Cortese; G. Lus; M. Lucchini; M. Buccafusca; S. Bonavita; A. Gallo; E. Curti; A. Gajofatto; E. Signoriello; A. Bisecco; F. Gobbin; M. T. Ferrò; G. Ferrazzano; M. Sparaco; P. Valentino; M. Mirabella; F. Granella; V. Bresciamorra; L. M. E. Grimaldi; F. Patti	2020	Dimethyl fumarate vs Teriflunomide: an Italian time-to-event data analysis	J Neurol
Journal Article	B. D'Hooghe M; J. Gielen; A. Van Remoortel; M. D'Haeseleer; E. Peeters; M. Cambron; J. De Keyser; G. Nagels	2019	Single MRI-Based Volumetric Assessment in Clinical Practice Is Associated With MS-Related Disability	J Magn Reson Imaging
Journal Article	B. D'Hooghe M; G. Nagels; V. Bissay; J. De Keyser	2010	Modifiable factors influencing relapses and disability in multiple sclerosis	Mult Scler
Journal Article	R. M. D'Ortenzio; S. P. Hojjat; R. Vitorino; C. G. Cantrell; L. Lee; A. Feinstein; P. O'Connor; T. J. Carroll; R. I. Aviv	2016	Comparison of Quantitative Cerebral Blood Flow Measurements Performed by Bookend Dynamic Susceptibility Contrast and Arterial Spin-Labeling MRI in Relapsing-Remitting Multiple Sclerosis	AJNR Am J Neuroradiol
Journal Article	B. Y. da Costa Silva; H. A. de Carvalho Sampaio; N. Shivappa; J. R. Hebert; L. da Silva Albuquerque; A. A. F. Carioca; J. A. C. D'Almeida; C. S. C. Maia; M. L. P. de Melo	2019	Dietary Inflammatory Index and clinical course of multiple sclerosis	Eur J Clin Nutr
Journal Article	M. Daams; M. D. Steenwijk; M. P. Wattjes; J. J. Geurts; B. M. Uitdehaag; P. K. Tewarie; L. J. Balk; P. J. Pouwels; J. Killestein; F. Barkhof	2015	Unraveling the neuroimaging predictors for motor dysfunction in long-standing multiple sclerosis	Neurology
Journal Article	M. Daams; F. Weiler; M. D. Steenwijk; H. K. Hahn; J. J. Geurts; H. Vrenken; R. A. van Schijndel; L. J. Balk; P. K. Tewarie; J. M. Tillema; J. Killestein; B. M. Uitdehaag; F. Barkhof	2014	Mean upper cervical cord area (MUCCA) measurement in long-standing multiple sclerosis: relation to brain findings and clinical disability	Mult Scler
Journal Article	R. M. Dachsel; R. Dachsel; S. Domke; T. Groß; O. Schubert; L. Kotrini; K. Ladegast; J. Vogel; T. Jordan; S. Zawade	2015	[Optic neuropathy after retrobulbar neuritis in multiple sclerosis: are optical coherence tomography and magnetic resonance imaging useful and necessary follow-up parameters?]	Nervenarzt
Journal Article	M. Dadar; S. Narayanan; D. L. Arnold; D. L. Collins; J. Maranzano	2021	Conversion of diffusely abnormal white matter to focal lesions is linked to progression in secondary progressive multiple sclerosis	Mult Scler
Journal Article	S. Dahbour; F. Jamali; D. Alhattab; A. Al-Radaideh; O. Ababneh; N. Al-Ryalat; M. Al-Bdour; B. Hourani; M. Msallam; M. Rasheed; A. Huneiti; Y. Bahou; E. Tarawneh; A. Awidi	2017	Mesenchymal stem cells and conditioned media in the treatment of multiple sclerosis patients: Clinical, ophthalmological and radiological assessments of safety and efficacy	CNS Neurosci Ther
Journal Article	F. Dahlke; D. L. Arnold; P. Aarden; H. Ganjgahi; D. A. Häring; J. Čuklina; T. E. Nichols; S. Gardiner; R. Bermel; H. Wiendl	2021	Characterisation of MS phenotypes across the age span using a novel data set integrating 34 clinical trials (NO.MS cohort): Age is a key contributor to presentation	Mult Scler
Journal Article	A. Dal-Bianco; G. Grabner; C. Kronnerwetter; M. Weber; B. Kornek; G. Kasprian; T. Berger; F. Leutmezer; P. S. Rommer; S. Trattnig; H. Lassmann; S. Hametner	2021	Long-term evolution of multiple sclerosis iron rim lesions in 7 T MRI	Brain
Journal Article	A. Dal-Bianco; R. Schranzer; G. Grabner; M. Lanzinger; S. Kolbrink; G. Pusswald; P. Altmann; M. Ponleitner; M. Weber; B. Kornek; K. Zebenholzer; C. Schmied; T. Berger; H. Lassmann; S. Trattnig; S. Hametner; F. Leutmezer; P. Rommer	2021	Iron Rims in Patients With Multiple Sclerosis as Neurodegenerative Marker? A 7-Tesla Magnetic Resonance Study	Front Neurol
Journal Article	G. Dalla Costa; V. Martinelli; F. Sangalli; L. Moiola; B. Colombo; M. Radaelli; L. Leocani; R. Furlan; G. Comi	2019	Prognostic value of serum neurofilaments in patients with clinically isolated syndromes	Neurology
Journal Article	C. M. Dalton; B. Bodini; R. S. Samson; M. Battaglini; L. K. Fisniku; A. J. Thompson; O. Ciccarelli; D. H. Miller; D. T. Chard	2012	Brain lesion location and clinical status 20 years after a diagnosis of clinically isolated syndrome suggestive of multiple sclerosis	Mult Scler
Journal Article	C. M. Dalton; D. T. Chard; G. R. Davies; K. A. Miszkiel; D. R. Altmann; K. Fernando; G. T. Plant; A. J. Thompson; D. H. Miller	2004	Early development of multiple sclerosis is associated with progressive grey matter atrophy in patients presenting with clinically isolated syndromes	Brain
Journal Article	A. Damasceno; B. P. Damasceno; F. Cendes	2014	The clinical impact of cerebellar grey matter pathology in multiple sclerosis	PLoS One
Journal Article	A. Damasceno; B. P. Damasceno; F. Cendes	2015	Subclinical MRI disease activity influences cognitive performance in MS patients	Mult Scler Relat Disord
Journal Article	A. Damasceno; B. P. Damasceno; F. Cendes	2016	No evidence of disease activity in multiple sclerosis: Implications on cognition and brain atrophy	Mult Scler
Journal Article	A. Damasceno; B. P. Damasceno; F. Cendes	2016	Atrophy of reward-related striatal structures in fatigued MS patients is independent of physical disability	Mult Scler
Journal Article	A. Damasceno; L. R. Pimentel-Silva; B. P. Damasceno; F. Cendes	2020	Cognitive trajectories in relapsing-remitting multiple sclerosis: A longitudinal 6-year study	Mult Scler
Journal Article	D. Damjanovic; P. Valsasina; M. A. Rocca; M. L. Stromillo; A. Gallo; C. Enzinger; H. E. Hulst; A. Rovira; N. Muhlert; N. De Stefano; A. Bisecco; F. Fazekas; M. J. Arévalo; T. A. Yousry; M. Filippi	2017	Hippocampal and Deep Gray Matter Nuclei Atrophy Is Relevant for Explaining Cognitive Impairment in MS: A Multicenter Study	AJNR Am J Neuroradiol
Journal Article	O. Damla; C. Altug; K. K. Pinar; K. Alper; I. G. Dilek; A. Kadriye	2018	Heart rate variability analysis in patients with multiple sclerosis	Mult Scler Relat Disord
Journal Article	I. Danciut; C. L. Rae; W. Rashid; J. Scott; M. Bozzali; M. Iancu; S. N. Garfinkel; S. Bouyagoub; N. G. Dowell; D. Langdon; M. Cercignani	2024	Understanding the mechanisms of fatigue in multiple sclerosis: linking interoception, metacognition and white matter dysconnectivity	Brain Commun
Journal Article	A. Darlix; G. Mathey; M. Sauvée; M. Braun; M. Debouverie	2012	Paroxysmal hypothermia in two patients with multiple sclerosis	Eur Neurol
Journal Article	C. Daruwalla; V. Shaygannejad; S. Ozakbas; E. K. Havrdova; D. Horakova; R. Alroughani; C. Boz; F. Patti; M. Onofrj; A. Lugaresi; S. Eichau; M. Girard; A. Prat; P. Duquette; B. Yamout; S. J. Khoury; S. A. Sajedi; R. Turkoglu; A. Altintas; O. Skibina; K. Buzzard; P. Grammond; R. Karabudak; A. van der Walt; H. Butzkueven; D. Maimone; J. Lechner-Scott; A. Soysal; N. John; J. Prevost; D. Spitaleri; C.…	2023	Early non-disabling relapses are important predictors of disability accumulation in people with relapsing-remitting multiple sclerosis	Mult Scler
Journal Article	J. Das; J. A. Snowden; J. Burman; M. S. Freedman; H. Atkins; M. Bowman; R. K. Burt; R. Saccardi; C. Innocenti; S. Mistry; P. J. Laud; H. Jessop; B. Sharrack	2021	Autologous haematopoietic stem cell transplantation as a first-line disease-modifying therapy in patients with 'aggressive' multiple sclerosis	Mult Scler
Journal Article	S. P. das Neves; C. Serre-Miranda; J. C. Sousa; P. S. Costa; N. Sousa; J. J. Cerqueira; F. Marques	2022	Lipocalin-2 does not influence EAE clinical score but it increases inflammation in central nervous system	J Neuroimmunol
Journal Article	S. P. das Neves; J. C. Sousa; R. Magalhães; F. Gao; G. Coppola; S. Mériaux; F. Boumezbeur; N. Sousa; J. J. Cerqueira; F. Marques	2023	Astrocytes Undergo Metabolic Reprogramming in the Multiple Sclerosis Animal Model	Cells
Journal Article	H. H. Dasenbrock; S. A. Smith; A. Ozturk; S. K. Farrell; P. A. Calabresi; D. S. Reich	2011	Diffusion tensor imaging of the optic tracts in multiple sclerosis: association with retinal thinning and visual disability	J Neuroimaging
Journal Article	P. Dastidar; T. Heinonen; T. Lehtimäki; M. Ukkonen; J. Peltola; T. Erilä; E. Laasonen; I. Elovaara	1999	Volumes of brain atrophy and plaques correlated with neurological disability in secondary progressive multiple sclerosis	J Neurol Sci
Journal Article	G. Datta; A. Colasanti; E. A. Rabiner; R. N. Gunn; O. Malik; O. Ciccarelli; R. Nicholas; E. Van Vlierberghe; W. Van Hecke; G. Searle; A. Santos-Ribeiro; P. M. Matthews	2017	Neuroinflammation and its relationship to changes in brain volume and white matter lesions in multiple sclerosis	Brain
Journal Article	G. Datta; I. R. Violante; G. Scott; K. Zimmerman; A. Santos-Ribeiro; E. A. Rabiner; R. N. Gunn; O. Malik; O. Ciccarelli; R. Nicholas; P. M. Matthews	2017	Translocator positron-emission tomography and magnetic resonance spectroscopic imaging of brain glial cell activation in multiple sclerosis	Mult Scler
Journal Article	R. Datta; V. Sethi; S. Ly; A. T. Waldman; S. Narula; B. E. Dewey; P. Sati; D. Reich; B. Banwell	2017	7T MRI Visualization of Cortical Lesions in Adolescents and Young Adults with Pediatric-Onset Multiple Sclerosis	J Neuroimaging
Journal Article	S. Datta; P. A. Narayana	2013	A comprehensive approach to the segmentation of multichannel three-dimensional MR brain images in multiple sclerosis	Neuroimage Clin
Journal Article	S. Datta; T. D. Staewen; S. S. Cofield; G. R. Cutter; F. D. Lublin; J. S. Wolinsky; P. A. Narayana	2015	Regional gray matter atrophy in relapsing remitting multiple sclerosis: baseline analysis of multi-center data	Mult Scler Relat Disord
Journal Article	M. Daumer; A. Neuhaus; J. Herbert; G. Ebers	2009	Prognosis of the individual course of disease: the elements of time, heterogeneity and precision	J Neurol Sci
Journal Article	M. Daumer; A. Neuhaus; S. Morrissey; R. Hintzen; G. C. Ebers	2009	MRI as an outcome in multiple sclerosis clinical trials	Neurology
Journal Article	A. R. Dave; S. S. Shamal; H. V. Sharath	2024	A Comprehensive Management of Devic's Disease: A Pediatric Case Study	Cureus
Journal Article	C. A. Davie; G. J. Barker; A. J. Thompson; P. S. Tofts; W. I. McDonald; D. H. Miller	1997	1H magnetic resonance spectroscopy of chronic cerebral white matter lesions and normal appearing white matter in multiple sclerosis	J Neurol Neurosurg Psychiatry
Journal Article	C. A. Davie; G. J. Barker; S. Webb; P. S. Tofts; A. J. Thompson; A. E. Harding; W. I. McDonald; D. H. Miller	1995	Persistent functional deficit in multiple sclerosis and autosomal dominant cerebellar ataxia is associated with axon loss	Brain
Journal Article	C. A. Davie; N. C. Silver; G. J. Barker; P. S. Tofts; A. J. Thompson; W. I. McDonald; D. H. Miller	1999	Does the extent of axonal loss and demyelination from chronic lesions in multiple sclerosis correlate with the clinical subgroup?	J Neurol Neurosurg Psychiatry
Journal Article	G. R. Davies; D. R. Altmann; A. Hadjiprocopis; W. Rashid; D. T. Chard; C. M. Griffin; P. S. Tofts; G. J. Barker; R. Kapoor; A. J. Thompson; D. H. Miller	2005	Increasing normal-appearing grey and white matter magnetisation transfer ratio abnormality in early relapsing-remitting multiple sclerosis	J Neurol
Journal Article	G. R. Davies; D. R. Altmann; W. Rashid; D. T. Chard; C. M. Griffin; G. J. Barker; R. Kapoor; A. J. Thompson; D. H. Miller	2005	Emergence of thalamic magnetization transfer ratio abnormality in early relapsing-remitting multiple sclerosis	Mult Scler
Journal Article	G. R. Davies; L. Ramió-Torrentà; A. Hadjiprocopis; D. T. Chard; C. M. Griffin; W. Rashid; G. J. Barker; R. Kapoor; A. J. Thompson; D. H. Miller	2004	Evidence for grey matter MTR abnormality in minimally disabled patients with early relapsing-remitting multiple sclerosis	J Neurol Neurosurg Psychiatry
Journal Article	G. R. Davies; D. J. Tozer; M. Cercignani; A. Ramani; C. M. Dalton; A. J. Thompson; G. J. Barker; P. S. Tofts; D. H. Miller	2004	Estimation of the macromolecular proton fraction and bound pool T2 in multiple sclerosis	Mult Scler
Book Section	F. De Angelis; P. Connick; R. A. Parker; D. Plantone; A. Doshi; N. John; J. Stutters; D. MacManus; F. Prados; I. Marshall; B. Solanky; R. S. Samson; F. Barkhof; S. Ourselin; M. Braisher; M. Ross; G. Cranswick; S. H. Pavitt; S. Gnanapavan; G. Giovannoni; C. Wheeler-Kingshott; C. Hawkins; B. Sharrack; R. Bastow; C. J. Weir; N. Stallard; S. Chandran; J. Chataway	2020	Efficacy and Mechanism Evaluation	Amiloride, fluoxetine or riluzole to reduce brain volume loss in secondary progressive multiple sclerosis: the MS-SMART four-arm RCT
Journal Article	F. De Angelis; D. Plantone; J. Chataway	2018	Pharmacotherapy in Secondary Progressive Multiple Sclerosis: An Overview	CNS Drugs
Journal Article	E. De Brouwer; T. Becker; L. Werthen-Brabants; P. Dewulf; D. Iliadis; C. Dekeyser; G. Laureys; B. Van Wijmeersch; V. Popescu; T. Dhaene; D. Deschrijver; W. Waegeman; B. De Baets; M. Stock; D. Horakova; F. Patti; G. Izquierdo; S. Eichau; M. Girard; A. Prat; A. Lugaresi; P. Grammond; T. Kalincik; R. Alroughani; F. Grand'Maison; O. Skibina; M. Terzi; J. Lechner-Scott; O. Gerlach; S. J. Khoury; E. Ca…	2024	Machine-learning-based prediction of disability progression in multiple sclerosis: An observational, international, multi-center study	PLOS Digit Health
Journal Article	M. A. G. de Caneda; M. R. L. Rizzo; G. Furlin; A. Kupske; B. B. Valentini; R. F. Ortiz; C. B. O. Silva; M. C. A. de Vecino	2023	Interrater reliability for the detection of cortical lesions on phase-sensitive inversion recovery magnetic resonance imaging in patients with multiple sclerosis	Radiol Bras
Journal Article	S. De Carvalho; J. Pinto; I. Correia; R. Faustino; M. Vasconcelos; L. Sousa; F. Palavra	2021	Inflammatory Activity and Treatment Response in Pediatric Compared to Adult Multiple Sclerosis: A Pilot, Retrospective and Observational Study of the First Year After Diagnosis	Acta Med Port
Journal Article	V. de Groot; H. Beckerman; B. M. Uitdehaag; R. Q. Hintzen; A. Minneboo; M. W. Heymans; G. J. Lankhorst; C. H. Polman; L. M. Bouter	2009	Physical and cognitive functioning after 3 years can be predicted using information from the diagnostic process in recently diagnosed multiple sclerosis	Arch Phys Med Rehabil
Journal Article	J. M. de Jong; P. Wang; M. Oomkens; W. Baron	2020	Remodeling of the interstitial extracellular matrix in white matter multiple sclerosis lesions: Implications for remyelination (failure)	J Neurosci Res
Journal Article	A. V. De Keersmaecker; E. Van Doninck; V. Popescu; L. Willem; M. Cambron; G. Laureys; D. H. M; M. Bjerke; E. Roelant; M. Lemmerling; B. D'Hooghe M; J. Derdelinckx; T. Reynders; B. Willekens	2024	A metformin add-on clinical study in multiple sclerosis to evaluate brain remyelination and neurodegeneration (MACSiMiSE-BRAIN): study protocol for a multi-center randomized placebo controlled clinical trial	Front Immunol
Journal Article	I. de Kouchkovsky; E. Fieremans; L. Fleysher; J. Herbert; R. I. Grossman; M. Inglese	2016	Quantification of normal-appearing white matter tract integrity in multiple sclerosis: a diffusion kurtosis imaging study	J Neurol
Journal Article	M. J. de la Peña; I. C. Peña; P. G. García; M. L. Gavilán; N. Malpica; M. Rubio; R. A. González; V. M. de Vega	2019	Early perfusion changes in multiple sclerosis patients as assessed by MRI using arterial spin labeling	Acta Radiol Open
Journal Article	A. De Lury; J. Bisulca; P. K. Coyle; R. Peyster; L. Bangiyev; T. Q. Duong	2020	MRI features associated with rapid disease activity in clinically isolated syndrome patients at high risk for multiple sclerosis	Mult Scler Relat Disord
Journal Article	A. D. De Lury; J. A. Bisulca; J. S. Lee; M. D. Altaf; P. K. Coyle; T. Q. Duong	2023	Magnetic resonance imaging detection of deep gray matter iron deposition in multiple sclerosis: A systematic review	J Neurol Sci
Journal Article	R. De Masi; S. Orlando; S. Armenise; P. Spagnolo; R. Capra; M. C. Costa	2022	Changes in Brain Volumes Are Relevant during Natalizumab-Associated Progressive Multifocal Leukoencephalopathy: Lessons from a Case Report	Int J Mol Sci
Journal Article	R. De Masi; S. Orlando; A. Conte; S. Pasca; R. Scarpello; P. Spagnolo; A. Muscella; A. De Donno	2016	Transbulbar B-Mode Sonography in Multiple Sclerosis: Clinical and Biological Relevance	Ultrasound Med Biol
Journal Article	E. De Meo; R. Bonacchi; L. Moiola; B. Colombo; F. Sangalli; C. Zanetta; M. P. Amato; V. Martinelli; M. A. Rocca; M. Filippi	2021	Early Predictors of 9-Year Disability in Pediatric Multiple Sclerosis	Ann Neurol
Journal Article	E. De Meo; A. Meani; L. Moiola; A. Ghezzi; P. Veggiotti; M. Filippi; M. A. Rocca	2019	Dynamic gray matter volume changes in pediatric multiple sclerosis: A 3.5 year MRI study	Neurology
Journal Article	E. De Meo; E. Portaccio; A. Giorgio; L. Ruano; B. Goretti; C. Niccolai; F. Patti; C. G. Chisari; P. Gallo; P. Grossi; A. Ghezzi; M. Roscio; F. Mattioli; C. Stampatori; M. Simone; R. G. Viterbo; R. Bonacchi; M. A. Rocca; N. De Stefano; M. Filippi; M. P. Amato	2021	Identifying the Distinct Cognitive Phenotypes in Multiple Sclerosis	JAMA Neurol
Journal Article	D. de Paula Faria; E. F. de Vries; J. W. Sijbesma; C. A. Buchpiguel; R. A. Dierckx; S. C. Copray	2014	PET imaging of glucose metabolism, neuroinflammation and demyelination in the lysolecithin rat model for multiple sclerosis	Mult Scler
Journal Article	D. de Paula Faria; C. C. Real; L. Estessi de Souza; A. Teles Garcez; F. L. Navarro Marques; C. A. Buchpiguel	2021	Positron Emission Tomography Imaging for In Vivo Measuring of Myelin Content in the Lysolecithin Rat Model of Multiple Sclerosis	J Vis Exp
Journal Article	D. de Paula Faria; M. L. Vlaming; S. C. Copray; F. Tielen; H. J. Anthonijsz; J. W. Sijbesma; C. A. Buchpiguel; R. A. Dierckx; J. W. van der Hoorn; E. F. de Vries	2014	PET imaging of disease progression and treatment effects in the experimental autoimmune encephalomyelitis rat model	J Nucl Med
Journal Article	L. R. J. de Ruiter; F. C. Loonstra; J. R. Jelgerhuis; E. M. E. Coerver; A. A. Toorop; I. C. E. van Leeuwen; S. Noteboom; B. Moraal; E. M. M. Strijbis; M. M. Schoonheim; B. M. J. Uitdehaag	2023	Association of volumetric MRI measures and disability in MS patients of the same age: Descriptions from a birth year cohort	Mult Scler Relat Disord
Journal Article	S. De Santis; T. Granberg; R. Ouellette; C. A. Treaba; E. Herranz; Q. Fan; C. Mainero; N. Toschi	2019	Evidence of early microstructural white matter abnormalities in multiple sclerosis from multi-shell diffusion MRI	Neuroimage Clin
Journal Article	S. De Santis; E. Herranz; C. A. Treaba; V. Barletta; A. Mehndiratta; C. Mainero; N. Toschi	2019	Whole brain in vivo axonal diameter mapping in multiple sclerosis	Annu Int Conf IEEE Eng Med Biol Soc
Journal Article	J. De Seze; M. Ayachi; T. Stojkovic; J. Y. Gauvrit; T. Saint Michel; J. Pruvo; P. Vermersch	2000	[Spinal cord magnetic resonance imaging in multiple sclerosis: importance of determining degree of atrophy as a marker of disease course]	Rev Neurol (Paris)
Journal Article	J. de Sèze; E. Maillart; A. Gueguen; D. A. Laplaud; L. Michel; E. Thouvenot; H. Zephir; L. Zimmer; D. Biotti; R. Liblau	2023	Anti-CD20 therapies in multiple sclerosis: From pathology to the clinic	Front Immunol
Journal Article	J. de Seze; T. Stojkovic; J. Y. Gauvrit; D. Devos; M. Ayachi; F. Cassim; T. Saint Michel; J. P. Pruvo; J. D. Guieu; P. Vermersch	2001	Autonomic dysfunction in multiple sclerosis: cervical spinal cord atrophy correlates	J Neurol
Journal Article	A. L. S. De Souza; S. Rudin; R. Chang; K. Mitchell; T. Crandall; S. Huang; J. K. Choi; S. L. Okitsu; D. L. Graham; B. Tomkinson; T. Dellovade	2018	ATX-MS-1467 Induces Long-Term Tolerance to Myelin Basic Protein in (DR2 × Ob1)F1 Mice by Induction of IL-10-Secreting iTregs	Neurol Ther
Journal Article	F. de Souza-Teixeira; S. Costilla; C. Ayán; D. García-López; J. González-Gallego; J. A. de Paz	2009	Effects of resistance training in multiple sclerosis	Int J Sports Med
Journal Article	N. De Stefano; L. Airas; N. Grigoriadis; H. P. Mattle; J. O'Riordan; C. Oreja-Guevara; F. Sellebjerg; B. Stankoff; A. Walczak; H. Wiendl; B. C. Kieseier	2014	Clinical relevance of brain volume measures in multiple sclerosis	CNS Drugs
Journal Article	N. De Stefano; M. L. Bartolozzi; B. Nacmias; V. Zipoli; M. Mortilla; L. Guidi; G. Siracusa; S. Sorbi; A. Federico; M. P. Amato	2004	Influence of apolipoprotein E epsilon4 genotype on brain tissue integrity in relapsing-remitting multiple sclerosis	Arch Neurol
Journal Article	N. De Stefano; M. Battaglini; S. M. Smith	2007	Measuring brain atrophy in multiple sclerosis	J Neuroimaging
Journal Article	N. De Stefano; M. Battaglini; M. L. Stromillo; V. Zipoli; M. L. Bartolozzi; L. Guidi; G. Siracusa; E. Portaccio; A. Giorgio; S. Sorbi; A. Federico; M. P. Amato	2006	Brain damage as detected by magnetization transfer imaging is less pronounced in benign than in early relapsing multiple sclerosis	Brain
Journal Article	N. De Stefano; A. Giorgio; M. Battaglini; A. De Leucio; C. Hicking; F. Dangond; G. Giovannoni; M. P. Sormani	2018	Reduced brain atrophy rates are associated with lower risk of disability progression in patients with relapsing multiple sclerosis treated with cladribine tablets	Mult Scler
Journal Article	N. De Stefano; L. Guidi; M. L. Stromillo; M. L. Bartolozzi; A. Federico	2003	Imaging neuronal and axonal degeneration in multiple sclerosis	Neurol Sci
Journal Article	N. De Stefano; P. M. Matthews; S. Narayanan; G. S. Francis; J. P. Antel; D. L. Arnold	1997	Axonal dysfunction and disability in a relapse of multiple sclerosis: longitudinal study of a patient	Neurology
Journal Article	N. De Stefano; S. Narayanan; G. S. Francis; R. Arnaoutelis; M. C. Tartaglia; J. P. Antel; P. M. Matthews; D. L. Arnold	2001	Evidence of axonal damage in the early stages of multiple sclerosis and its relevance to disability	Arch Neurol
Journal Article	N. De Stefano; S. Narayanan; S. J. Francis; S. Smith; M. Mortilla; M. C. Tartaglia; M. L. Bartolozzi; L. Guidi; A. Federico; D. L. Arnold	2002	Diffuse axonal and tissue injury in patients with multiple sclerosis with low cerebral lesion load and no disability	Arch Neurol
Journal Article	N. De Stefano; S. Narayanan; M. Mortilla; L. Guidi; M. L. Bartolozzi; A. Federico; D. L. Arnold	2000	Imaging axonal damage in multiple sclerosis by means of MR spectroscopy	Neurol Sci
Journal Article	N. De Stefano; D. G. Silva; M. H. Barnett	2017	Effect of Fingolimod on Brain Volume Loss in Patients with Multiple Sclerosis	CNS Drugs
Journal Article	C. de Waure; F. Di Nardo; W. Mazzucco; D. Nedovic; M. A. Battaglia; V. Busillo; W. Di Iorio; A. Gallo; R. Lanzillo; E. Lombardi; G. T. Maniscalco; G. Orefice; M. Petracca; F. Romano; L. Sinisi; A. P. Spadera; D. Spitaleri; P. Vivo; W. Ricciardi	2016	The management of multiple sclerosis by reference centers in south of Italy: a 2011 survey on health demands and needs in Campania region	Neurol Sci
Journal Article	A. W. de Weerd	1977	Computerized tomography in patients with multiple sclerosis	Clin Neurol Neurosurg
Journal Article	A. W. de Weerd	1987	Variability of central conduction in the course of multiple sclerosis. Serial recordings of evoked potentials in the evaluation of therapy	Clin Neurol Neurosurg
Journal Article	Z. Dean; A. Penesova; Z. Radikova; Z. Dean; B. Kollar	2022	Pilot study of longterm low fat diet in relapsing-remitting multiple sclerosis	Neuro Endocrinol Lett
Journal Article	L. Debernard; T. R. Melzer; S. Van Stockum; C. Graham; C. A. Wheeler-Kingshott; J. C. Dalrymple-Alford; D. H. Miller; D. F. Mason	2014	Reduced grey matter perfusion without volume loss in early relapsing-remitting multiple sclerosis	J Neurol Neurosurg Psychiatry
Journal Article	M. Debouverie; N. Vandenberghe; S. P. Morrissey; R. Anxionnat; S. Pittion-Vouyovitch; H. Vespignani; G. Edan	2004	Predictive parameters of mitoxantrone effectiveness in the treatment of multiple sclerosis	Mult Scler
Journal Article	J. C. Debruyne; J. Versijpt; K. J. Van Laere; F. De Vos; J. Keppens; K. Strijckmans; E. Achten; G. Slegers; R. A. Dierckx; J. Korf; J. L. De Reuck	2003	PET visualization of microglia in multiple sclerosis patients using [11C]PK11195	Eur J Neurol
Journal Article	J. Dębska; K. Kotulska-Józwiak; P. Pawliszak; M. Bilska; D. Chmielewski; I. Puzio; E. Jurkiewicz	2017	Spinal cord lesions in children and adolescents with multiple sclerosis - Magnetic resonance imaging	Neurol Neurochir Pol
Journal Article	S. Dedoni; M. Scherma; C. Camoglio; C. Siddi; L. Dazzi; R. Puliga; J. Frau; E. Cocco; P. Fadda	2023	An overall view of the most common experimental models for multiple sclerosis	Neurobiol Dis
Journal Article	O. Deeb; M. Nabulsi	2020	Exploring Multiple Sclerosis (MS) and Amyotrophic Lateral Scler osis (ALS) as Neurodegenerative Diseases and their Treatments: A Review Study	Curr Top Med Chem
Journal Article	J. Dehmeshki; G. J. Barker; P. S. Tofts	2002	Classification of disease subgroup and correlation with disease severity using magnetic resonance imaging whole-brain histograms: application to magnetization transfer ratios and multiple sclerosis	IEEE Trans Med Imaging
Journal Article	J. Dehmeshki; D. T. Chard; S. M. Leary; H. C. Watt; N. C. Silver; P. S. Tofts; A. J. Thompson; D. H. Miller	2003	The normal appearing grey matter in primary progressive multiple sclerosis: a magnetisation transfer imaging study	J Neurol
Journal Article	J. Dehmeshki; A. C. Ruto; S. Arridge; N. C. Silver; D. H. Miller; P. S. Tofts	2001	Analysis of MTR histograms in multiple sclerosis using principal components and multiple discriminant analysis	Magn Reson Med
Journal Article	C. Dekeyser; M. Hautekeete; M. Cambron; V. Van Pesch; F. Patti; J. Kuhle; S. Khoury; J. Lechner Scott; O. Gerlach; A. Lugaresi; D. Maimone; A. Surcinelli; P. Grammond; T. Kalincik; M. Habek; B. Willekens; R. Macdonell; P. Lalive; T. Csepany; H. Butzkueven; C. Boz; V. Tomassini; M. Foschi; J. L. Sánchez-Menoyo; A. Altintas; S. Mrabet; G. Iuliano; M. J. Sa; R. Alroughani; R. Karabudak; E. Aguera-Mo…	2024	Routine CSF parameters as predictors of disease course in multiple sclerosis: an MSBase cohort study	J Neurol Neurosurg Psychiatry
Journal Article	I. Dekker; A. J. C. Eijlers; V. Popescu; L. J. Balk; H. Vrenken; M. P. Wattjes; B. M. J. Uitdehaag; J. Killestein; J. J. G. Geurts; F. Barkhof; M. M. Schoonheim	2019	Predicting clinical progression in multiple sclerosis after 6 and 12 years	Eur J Neurol
Journal Article	I. Dekker; M. M. Schoonheim; V. Venkatraghavan; A. J. C. Eijlers; I. Brouwer; E. E. Bron; S. Klein; M. P. Wattjes; A. M. Wink; J. J. G. Geurts; B. M. J. Uitdehaag; N. P. Oxtoby; D. C. Alexander; H. Vrenken; J. Killestein; F. Barkhof; V. Wottschel	2021	The sequence of structural, functional and cognitive changes in multiple sclerosis	Neuroimage Clin
Journal Article	I. Dekker; M. H. Sombekke; B. I. Witte; J. J. Geurts; F. Barkhof; B. M. Uitdehaag; J. Killestein; M. P. Wattjes	2018	Asymptomatic spinal cord lesions do not predict the time to disability in patients with early multiple sclerosis	Mult Scler
Journal Article	S. Delalande; J. de Seze; A. L. Fauchais; E. Hachulla; T. Stojkovic; D. Ferriby; S. Dubucquoi; J. P. Pruvo; P. Vermersch; P. Y. Hatron	2004	Neurologic manifestations in primary Sjögren syndrome: a study of 82 patients	Medicine (Baltimore)
Journal Article	E. Dell'Oglio; A. Ceccarelli; B. I. Glanz; B. C. Healy; S. Tauhid; A. Arora; N. Saravanan; M. J. Bruha; A. V. Vartanian; S. L. Dupuy; R. H. B. Benedict; R. Bakshi; M. Neema	2015	Quantification of global cerebral atrophy in multiple sclerosis from 3T MRI using SPM: the role of misclassification errors	J Neuroimaging
Journal Article	M. S. Deloire; A. Ruet; D. Hamel; M. Bonnet; V. Dousset; B. Brochet	2011	MRI predictors of cognitive outcome in early multiple sclerosis	Neurology
Journal Article	G. C. DeLuca; R. Alterman; J. L. Martin; A. Mittal; S. Blundell; S. Bird; H. Beale; L. S. Hong; M. M. Esiri	2013	Casting light on multiple sclerosis heterogeneity: the role of HLA-DRB1 on spinal cord pathology	Brain
Journal Article	G. C. DeLuca; K. Williams; N. Evangelou; G. C. Ebers; M. M. Esiri	2006	The contribution of demyelination to axonal loss in multiple sclerosis	Brain
Journal Article	G. Demarquay; P. Ryvlin; J. P. Royet	2007	[Olfaction and neurological diseases: a review of the literature]	Rev Neurol (Paris)
Journal Article	A. Demas; J. P. Cochin; C. Hardy; Y. Vaschalde; B. Bourre; P. Labauge	2020	Tardive Reactivation of Progressive Multiple Sclerosis During Treatment with Biotin	Neurol Ther
Journal Article	O. Demetgul; T. Duman; M. Guntel	2020	Investigation of the Association between Headache Type, Frequency, and Clinical and Radiological Findings in Patients with Multiple Sclerosis	Neurol India
Journal Article	T. L. Demina; N. V. Khachanova; M. V. Davydovskaia	2006	[The interferon beta therapy after the first clinical episode of demyelination in multiple sclerosis]	Zh Nevrol Psikhiatr Im S S Korsakova
Journal Article	F. Demirdöğen; T. Akdağ; Z. B. Gündüz; F. Odabaş	2022	Investigation of serum adropin levels and its relationship with hypothalamic atrophy in patients with multiple sclerosis	Mult Scler Relat Disord
Journal Article	F. Demirdöğen; T. Akdağ; Z. B. Gündüz; F. Odabaş	2022	Investigation of serum adropin levels and its relationship with hypothalamic atrophy in patients with multiple sclerosis	Mult Scler Relat Disord
Journal Article	M. Deon; D. P. Marchetti; B. Donida; M. Wajner; C. Vargas	2016	Oxidative Stress in Patients with X-Linked Adrenoleukodystrophy	Cell Mol Neurobiol
Journal Article	M. Deppe; J. Marinell; J. Krämer; T. Duning; T. Ruck; O. J. Simon; F. Zipp; H. Wiendl; S. G. Meuth	2014	Increased cortical curvature reflects white matter atrophy in individual patients with early multiple sclerosis	Neuroimage Clin
Journal Article	M. Deppe; K. Tabelow; J. Krämer; J. G. Tenberge; P. Schiffler; S. Bittner; W. Schwindt; F. Zipp; H. Wiendl; S. G. Meuth	2016	Evidence for early, non-lesional cerebellar damage in patients with multiple sclerosis: DTI measures correlate with disability, atrophy, and disease duration	Mult Scler
Journal Article	N. Derache; R. M. Marié; J. M. Constans; G. L. Defer	2006	Reduced thalamic and cerebellar rest metabolism in relapsing-remitting multiple sclerosis, a positron emission tomography study: correlations to lesion load	J Neurol Sci
Journal Article	J. Derdelinckx; M. J. Mansilla; M. De Laere; W. P. Lee; J. Navarro-Barriuso; I. Wens; I. Nkansah; J. Daans; H. De Reu; A. Jolanta Keliris; J. Van Audekerke; V. Vanreusel; Z. Pieters; A. Van der Linden; M. Verhoye; G. Molenberghs; N. Hens; H. Goossens; B. Willekens; P. Cras; P. Ponsaerts; Z. N. Berneman; E. M. Martínez-Cáceres; N. Cools	2019	Clinical and immunological control of experimental autoimmune encephalomyelitis by tolerogenic dendritic cells loaded with MOG-encoding mRNA	J Neuroinflammation
Journal Article	T. Derfuss; N. K. Bergvall; N. Sfikas; D. L. Tomic	2015	Efficacy of fingolimod in patients with highly active relapsing-remitting multiple sclerosis	Curr Med Res Opin
Journal Article	T. Derfuss; M. Mehling; A. Papadopoulou; A. Bar-Or; J. A. Cohen; L. Kappos	2020	Advances in oral immunomodulating therapies in relapsing multiple sclerosis	Lancet Neurol
Journal Article	T. Derfuss; J. Sastre-Garriga; X. Montalban; M. Rodegher; J. Wuerfel; L. Gaetano; D. Tomic; A. Azmon; C. Wolf; L. Kappos	2020	The ACROSS study: Long-term efficacy of fingolimod in patients with relapsing-remitting multiple sclerosis	Mult Scler J Exp Transl Clin
Journal Article	J. Derwenskus	2011	Current disease-modifying treatment of multiple sclerosis	Mt Sinai J Med
Journal Article	M. Q. Deslandes; P. T. Alves; M. P. Alvarenga; V. C. C. Lessa; S. Camargo; R. M. P. Alvarenga; C. C. Vasconcelos	2020	Effectiveness and Adverse Events of Use of Natalizumab in a Brazilian Cohort of Patients With Multiple Sclerosis	Clin Ther
Journal Article	E. A. DeSousa; R. H. Albert; B. Kalman	2002	Cognitive impairments in multiple sclerosis: a review	Am J Alzheimers Dis Other Demen
Journal Article	S. I. Deutsch; R. B. Rosse; J. M. Connor; J. A. Burket; M. E. Murphy; F. J. Fox	2008	Current status of cannabis treatment of multiple sclerosis with an illustrative case presentation of a patient with MS, complex vocal tics, paroxysmal dystonia, and marijuana dependence treated with dronabinol	CNS Spectr
Journal Article	L. Devlin; G. Gombolay	2023	The Neutrophil-to-Lymphocyte Ratio and the Monocyte-to-Lymphocyte Ratio Predict Expanded Disability Status Scale Score at One Year in Pediatric Neuromyelitis Optica Spectrum Disorder but not in Multiple Sclerosis	Pediatr Neurol
Journal Article	V. Devonshire; E. Havrdova; E. W. Radue; P. O'Connor; L. Zhang-Auberson; C. Agoropoulou; D. A. Häring; G. Francis; L. Kappos	2012	Relapse and disability outcomes in patients with multiple sclerosis treated with fingolimod: subgroup analyses of the double-blind, randomised, placebo-controlled FREEDOMS study	Lancet Neurol
Journal Article	V. Devonshire; R. Phillips; H. Wass; G. Da Roza; P. Senior	2018	Monitoring and management of autoimmunity in multiple sclerosis patients treated with alemtuzumab: practical recommendations	J Neurol
Journal Article	B. E. Dewey; S. W. Remedios; M. Sanjayan; N. B. Rjeily; A. Z. Lee; C. Wyche; S. Duncan; J. L. Prince; P. A. Calabresi; K. C. Fitzgerald; E. M. Mowry	2024	Super-Resolution in Clinically Available Spinal Cord MRIs Enables Automated Atrophy Analysis	AJNR Am J Neuroradiol
Journal Article	R. Dhanapalaratnam; M. Markoulli; A. V. Krishnan	2022	Disorders of vision in multiple sclerosis	Clin Exp Optom
Journal Article	S. Dhib-Jalbut	2003	Glatiramer acetate (Copaxone) therapy for multiple sclerosis	Pharmacol Ther
Journal Article	M. Di Filippo; V. M. Anderson; D. R. Altmann; J. K. Swanton; G. T. Plant; A. J. Thompson; D. H. Miller	2010	Brain atrophy and lesion load measures over 1 year relate to clinical status after 6 years in patients with clinically isolated syndromes	J Neurol Neurosurg Psychiatry
Journal Article	M. Di Filippo; L. Gaetani; D. Centonze; H. Hegen; J. Kuhle; C. E. Teunissen; M. Tintoré; L. M. Villar; E. A. J. Willemse; H. Zetterberg; L. Parnetti	2024	Fluid biomarkers in multiple sclerosis: from current to future applications	Lancet Reg Health Eur
Journal Article	M. Di Gregorio; V. L. A. Torri Clerici; G. Fenu; L. Gaetani; A. Gallo; P. Cavalla; P. Ragonese; P. Annovazzi; A. Gajofatto; L. Prosperini; D. Landi; C. G. Nicoletti; C. Di Carmine; R. Totaro; V. Nociti; C. De Fino; D. Ferraro; V. Tomassini; C. Tortorella; I. Righini; M. P. Amato; A. Manni; D. Paolicelli; P. Iaffaldano; R. Lanzillo; M. Moccia; F. Buttari; R. Fantozzi; R. Cerqua; S. Zagaglia; D. Fa…	2021	Defining the course of tumefactive multiple sclerosis: A large retrospective multicentre study	Eur J Neurol
Journal Article	S. Di Legge; M. C. Piattella; C. Pozzilli; P. Pantano; F. Caramia; I. F. Pestalozza; A. Paolillo; G. L. Lenzi	2003	Longitudinal evaluation of depression and anxiety in patients with clinically isolated syndrome at high risk of developing early multiple sclerosis	Mult Scler
Journal Article	F. Di Pauli; M. Reindl; R. Ehling; F. Schautzer; C. Gneiss; A. Lutterotti; E. O'Reilly; K. Munger; F. Deisenhammer; A. Ascherio; T. Berger	2008	Smoking is a risk factor for early conversion to clinically definite multiple sclerosis	Mult Scler
Journal Article	C. Di Perri; M. Battaglini; M. L. Stromillo; M. L. Bartolozzi; L. Guidi; A. Federico; N. De Stefano	2008	Voxel-based assessment of differences in damage and distribution of white matter lesions between patients with primary progressive and relapsing-remitting multiple sclerosis	Arch Neurol
Journal Article	A. Di Stadio; M. Ralli; M. Altieri; A. Greco; D. Messineo; E. Bernitsas	2020	Audiovestibular symptoms in patients with multiple sclerosis: A correlation between self-reported symptomatology and MRI findings to monitor disease progression	Mult Scler Relat Disord
Journal Article	C. Diaz-Cruz; A. S. Chua; M. T. Malik; T. Kaplan; B. I. Glanz; S. Egorova; C. R. G. Guttmann; R. Bakshi; H. L. Weiner; B. C. Healy; T. Chitnis	2017	The effect of alcohol and red wine consumption on clinical and MRI outcomes in multiple sclerosis	Mult Scler Relat Disord
Journal Article	M. Diaz-Hurtado; E. Martínez-Heras; E. Solana; J. Casas-Roma; S. Llufriu; B. Kanber; F. Prados	2022	Recent advances in the longitudinal segmentation of multiple sclerosis lesions on magnetic resonance imaging: a review	Neuroradiology
Journal Article	M. Dib	2005	Issues for clinical drug development in neurodegenerative diseases	Drugs
Journal Article	B. E. Dicianno; E. D. Aguila; R. A. Cooper; P. F. Pasquina; M. J. Clark; D. M. Collins; S. G. Fitzgerald; T. A. Wichman	2008	Acute mountain sickness in disability and adaptive sports: preliminary data	J Rehabil Res Dev
Journal Article	L. Diem; M. Bürge; A. Leichtle; A. Hakim; A. Chan; A. Salmen; M. E. Evangelopoulos; R. Hoepner	2020	Pathological cerebrospinal fluid protein concentration and albumin quotient at relapse predicts short-term disability progression in multiple sclerosis: a retrospective single center observational study	Ther Adv Neurol Disord
Journal Article	L. Diem; K. Nedeltchev; T. Kahles; L. Achtnichts; O. Findling	2018	Long-term evaluation of NEDA-3 status in relapsing-remitting multiple sclerosis patients after switching from natalizumab to fingolimod	Ther Adv Neurol Disord
Journal Article	A. S. Dietmann; N. Kruse; L. Stork; M. Gloth; W. Brück; I. Metz	2023	Neurofilament light chains in serum as biomarkers of axonal damage in early MS lesions: a histological-serological correlative study	J Neurol
Journal Article	M. Dietrich; N. Helling; A. Hilla; A. Heskamp; A. Issberner; T. Hildebrandt; Z. Kohne; P. Küry; C. Berndt; O. Aktas; D. Fischer; H. P. Hartung; P. Albrecht	2018	Early alpha-lipoic acid therapy protects from degeneration of the inner retinal layers and vision loss in an experimental autoimmune encephalomyelitis-optic neuritis model	J Neuroinflammation
Journal Article	B. C. Dillingham; S. M. Knoblach; G. M. Many; B. T. Harmon; A. M. Mullen; C. R. Heier; L. Bello; J. M. McCall; E. P. Hoffman; E. M. Connor; K. Nagaraju; E. K. M. Reeves; J. M. Damsker	2015	VBP15, a novel anti-inflammatory, is effective at reducing the severity of murine experimental autoimmune encephalomyelitis	Cell Mol Neurobiol
Journal Article	R. A. Dineen; J. Vilisaar; J. Hlinka; C. M. Bradshaw; P. S. Morgan; C. S. Constantinescu; D. P. Auer	2009	Disconnection as a mechanism for cognitive dysfunction in multiple sclerosis	Brain
Journal Article	D. Ding; M. Fullard; H. S. Jarrell; D. E. Jones	2014	Intramedullary spinal cord metastasis from salivary ductal carcinoma of the parotid gland mimicking transverse myelitis in a patient with radiologically isolated syndrome	J Neurol Sci
Journal Article	I. Diouf; C. B. Malpas; S. Sharmin; I. Roos; D. Horakova; E. K. Havrdova; F. Patti; V. Shaygannejad; S. Ozakbas; G. Izquierdo; S. Eichau; M. Onofrj; A. Lugaresi; R. Alroughani; A. Prat; M. Girard; P. Duquette; M. Terzi; C. Boz; F. Grand'Maison; S. Hamdy; P. Sola; D. Ferraro; P. Grammond; R. Turkoglu; K. Buzzard; O. Skibina; B. Yamout; A. Altintas; O. Gerlach; V. van Pesch; Y. Blanco; D. Maimone; …	2023	Variability of the response to immunotherapy among subgroups of patients with multiple sclerosis	Eur J Neurol
Journal Article	G. Disanto; P. Benkert; J. Lorscheider; S. Mueller; J. Vehoff; C. Zecca; S. Ramseier; L. Achtnichts; O. Findling; K. Nedeltchev; E. W. Radue; T. Sprenger; C. Stippich; T. Derfuss; J. F. Louvion; C. P. Kamm; H. P. Mattle; C. Lotter; R. Du Pasquier; M. Schluep; C. Pot; P. H. Lalive; Ö. Yaldizli; C. Gobbi; L. Kappos; J. Kuhle	2016	The Swiss Multiple Sclerosis Cohort-Study (SMSC): A Prospective Swiss Wide Investigation of Key Phases in Disease Evolution and New Treatment Options	PLoS One
Journal Article	G. Disanto; P. Ripellino; G. C. Riccitelli; R. Sacco; B. Scotti; A. Fucili; E. Pravatà; J. Kuhle; C. Gobbi; C. Zecca	2021	De-escalating rituximab dose results in stability of clinical, radiological, and serum neurofilament levels in multiple sclerosis	Mult Scler
Journal Article	M. Divatia; S. A. Kim; J. Y. Ro	2012	IgG4-related sclerosing disease, an emerging entity: a review of a multi-system disease	Yonsei Med J
Journal Article	B. H. Dobkin	2004	Neurobiology of rehabilitation	Ann N Y Acad Sci
Journal Article	G. Dobrowolny; J. Martone; E. Lepore; I. Casola; A. Petrucci; M. Inghilleri; M. Morlando; A. Colantoni; B. M. Scicchitano; A. Calvo; G. Bisogni; A. Chiò; M. Sabatelli; I. Bozzoni; A. Musarò	2021	A longitudinal study defined circulating microRNAs as reliable biomarkers for disease prognosis and progression in ALS human patients	Cell Death Discov
Journal Article	E. Dobryakova; M. A. Rocca; P. Valsasina; J. DeLuca; M. Filippi	2017	Altered neural mechanisms of cognitive control in patients with primary progressive multiple sclerosis: An effective connectivity study	Hum Brain Mapp
Journal Article	L. Dobson; U. Träger; R. Farmer; L. Hayardeny; P. Loupe; M. R. Hayden; S. J. Tabrizi	2016	Laquinimod dampens hyperactive cytokine production in Huntington's disease patient myeloid cells	J Neurochem
Journal Article	E. Doche; A. Lecocq; A. Maarouf; G. Duhamel; E. Soulier; S. Confort-Gouny; A. Rico; M. Guye; B. Audoin; J. Pelletier; J. P. Ranjeva; W. Zaaraoui	2017	Hypoperfusion of the thalamus is associated with disability in relapsing remitting multiple sclerosis	J Neuroradiol
Journal Article	A. M. Dogonowski; K. W. Andersen; K. H. Madsen; P. S. Sørensen; O. B. Paulson; M. Blinkenberg; H. R. Siebner	2014	Multiple sclerosis impairs regional functional connectivity in the cerebellum	Neuroimage Clin
Journal Article	A. M. Dogonowski; H. R. Siebner; P. Soelberg Sørensen; O. B. Paulson; T. B. Dyrby; M. Blinkenberg; K. H. Madsen	2013	Resting-state connectivity of pre-motor cortex reflects disability in multiple sclerosis	Acta Neurol Scand
Journal Article	A. M. Dogonowski; H. R. Siebner; P. S. Sørensen; X. Wu; B. Biswal; O. B. Paulson; T. B. Dyrby; A. Skimminge; M. Blinkenberg; K. H. Madsen	2013	Expanded functional coupling of subcortical nuclei with the motor resting-state network in multiple sclerosis	Mult Scler
Journal Article	E. Dolcetti; A. Bruno; F. Azzolini; L. Gilio; L. Pavone; E. Iezzi; G. Galifi; S. Gambardella; R. Ferese; F. Buttari; F. De Vito; P. Colantuono; R. Furlan; A. Finardi; A. Musella; G. Mandolesi; D. Centonze; M. Stampanoni Bassi	2023	Genetic regulation of IL-8 influences disease presentation of multiple sclerosis	Mult Scler
Journal Article	O. Dolezal; M. G. Dwyer; D. Horakova; E. Havrdova; A. Minagar; S. Balachandran; N. Bergsland; Z. Seidl; M. Vaneckova; D. Fritz; J. Krasensky; R. Zivadinov	2007	Detection of cortical lesions is dependent on choice of slice thickness in patients with multiple sclerosis	Int Rev Neurobiol
Journal Article	R. B. Domingues; G. B. P. Fernandes; F. Leite; C. Senne	2019	Neurofilament light chain in the assessment of patients with multiple sclerosis	Arq Neuropsiquiatr
Journal Article	J. A. Dominguez-Morán; J. M. González-Vigueiras; T. Frutos; J. Buisán; J. Masjuan; J. C. Alvarez-Cermeño	2000	[Absence of pyramidal signs in pyramidal tract postischemic Wallerian degeneration]	Rev Neurol
Journal Article	M. I. Dominguez-Mozo; I. Casanova; L. De Torres; Y. Aladro-Benito; S. Perez-Perez; A. Garcia-Martínez; P. Gomez; S. Abellan; E. De Antonio; C. Lopez-De-Silanes; R. Alvarez-Lafuente	2022	microRNA Expression and Its Association With Disability and Brain Atrophy in Multiple Sclerosis Patients Treated With Glatiramer Acetate	Front Immunol
Journal Article	M. I. Domínguez-Mozo; I. Casanova; E. Monreal; L. Costa-Frossard; S. Sainz-de-la-Maza; R. Sainz-Amo; Y. Aladro-Benito; P. Lopez-Ruiz; L. De-Torres; S. Abellán; M. A. Garcia-Martinez; D. De-la-Cuesta; D. Lourido; A. Torrado; C. Gomez-Barbosa; C. Linares-Villavicencio; L. M. Villar; C. López-De-Silanes; R. Arroyo; R. Alvarez-Lafuente	2024	Association of MicroRNA Expression and Serum Neurofilament Light Chain Levels with Clinical and Radiological Findings in Multiple Sclerosis	Int J Mol Sci
Journal Article	M. I. Dominguez-Mozo; S. Perez-Perez; L. M. Villar; B. Oliver-Martos; N. Villarrubia; F. Matesanz; L. Costa-Frossard; M. J. Pinto-Medel; M. I. García-Sánchez; I. Ortega-Madueño; L. Lopez-Lozano; A. Garcia-Martinez; G. Izquierdo; Ó. Fernández; J. C. Álvarez-Cermeño; R. Arroyo; R. Alvarez-Lafuente	2020	Predictive factors and early biomarkers of response in multiple sclerosis patients treated with natalizumab	Sci Rep
Journal Article	M. Donadieu; H. Kelly; D. Szczupak; J. P. Lin; Y. Song; C. C. C. Yen; F. Q. Ye; H. Kolb; J. R. Guy; E. S. Beck; S. Jacobson; A. C. Silva; P. Sati; D. S. Reich	2021	Ultrahigh-resolution MRI Reveals Extensive Cortical Demyelination in a Nonhuman Primate Model of Multiple Sclerosis	Cereb Cortex
Journal Article	T. Dong-Si; S. Gheuens; A. Gangadharan; M. Wenten; J. Philip; J. McIninch; S. Datta; N. Richert; C. Bozic; G. Bloomgren; S. Richman; T. Weber; D. B. Clifford	2015	Predictors of survival and functional outcomes in natalizumab-associated progressive multifocal leukoencephalopathy	J Neurovirol
Journal Article	T. Dong-Si; S. Richman; M. P. Wattjes; M. Wenten; S. Gheuens; J. Philip; S. Datta; J. McIninch; C. Bozic; G. Bloomgren; N. Richert	2014	Outcome and survival of asymptomatic PML in natalizumab-treated MS patients	Ann Clin Transl Neurol
Journal Article	F. J. Dongil-Moreno; M. Ortiz; A. Pueyo; L. Boquete; E. M. Sánchez-Morla; D. Jimeno-Huete; J. M. Miguel; R. Barea; E. Vilades; E. Garcia-Martin	2024	Diagnosis of multiple sclerosis using optical coherence tomography supported by explainable artificial intelligence	Eye (Lond)
Journal Article	G. Donninelli; V. Studer; L. Brambilla; C. Zecca; D. Peluso; A. Laroni; D. Michelis; R. Mantegazza; P. Confalonieri; E. Volpe	2021	Immune Soluble Factors in the Cerebrospinal Fluid of Progressive Multiple Sclerosis Patients Segregate Into Two Groups	Front Immunol
Journal Article	J. Dörr; P. Bäcker-Koduah; K. D. Wernecke; E. Becker; F. Hoffmann; J. Faiss; B. Brockmeier; O. Hoffmann; K. Anvari; J. Wuerfel; S. K. Piper; J. Bellmann-Strobl; A. U. Brandt; F. Paul	2020	High-dose vitamin D supplementation in multiple sclerosis - results from the randomized EVIDIMS (efficacy of vitamin D supplementation in multiple sclerosis) trial	Mult Scler J Exp Transl Clin
Journal Article	J. Dörr; K. D. Wernecke; M. Bock; G. Gaede; J. T. Wuerfel; C. F. Pfueller; J. Bellmann-Strobl; A. Freing; A. U. Brandt; P. Friedemann	2011	Association of retinal and macular damage with brain atrophy in multiple sclerosis	PLoS One
Journal Article	T. K. Doskas; F. Christidi; K. C. Spiliopoulos; D. Tsiptsios; G. D. Vavougios; A. Tsiakiri; T. Vorvolakos; C. Kokkotis; I. Iliopoulos; N. Aggelousis; K. Vadikolias	2023	Social Cognition Impairments in Association to Clinical, Cognitive, Mood, and Fatigue Features in Multiple Sclerosis: A Study Protocol	Neurol Int
Journal Article	D. E. Dossi; H. Chaves; E. S. Heck; S. Rodriguez Murúa; F. Ventrice; R. Bakshi; F. J. Quintana; J. Correale; M. F. Farez	2018	Effects of Systolic Blood Pressure on Brain Integrity in Multiple Sclerosis	Front Neurol
Book Section	J. M. Dougherty; M. Carney; M. H. Hohman; P. D. Emmady	2024	Vestibular Dysfunction	StatPearls
Journal Article	J. N. Douglas; L. A. Gardner; H. E. Salapa; S. J. Lalor; S. Lee; B. M. Segal; P. E. Sawchenko; M. C. Levin	2016	Antibodies to the RNA-binding protein hnRNP A1 contribute to neurodegeneration in a model of central nervous system autoimmune inflammatory disease	J Neuroinflammation
Journal Article	F. Doussau; J. L. Dupont; D. Neel; A. Schneider; B. Poulain; J. L. Bossu	2017	Organotypic cultures of cerebellar slices as a model to investigate demyelinating disorders	Expert Opin Drug Discov
Journal Article	S. S. Drake; A. Zaman; C. Gianfelice; E. M. Hua; K. Heale; E. Afanasiev; W. Klement; J. A. Stratton; A. Prat; S. Zandee; A. E. Fournier	2024	Senolytic treatment diminishes microglia and decreases severity of experimental autoimmune encephalomyelitis	J Neuroinflammation
Journal Article	S. Dreyer-Alster; A. Gal; A. Achiron	2022	Optical Coherence Tomography Is Associated With Cognitive Impairment in Multiple Sclerosis	J Neuroophthalmol
Journal Article	A. Droby; V. Fleischer; M. Carnini; H. Zimmermann; V. Siffrin; J. Gawehn; M. Erb; A. Hildebrandt; B. Baier; F. Zipp	2015	The impact of isolated lesions on white-matter fiber tracts in multiple sclerosis patients	Neuroimage Clin
Journal Article	A. G. Droogan; C. A. Clark; D. J. Werring; G. J. Barker; W. I. McDonald; D. H. Miller	1999	Comparison of multiple sclerosis clinical subgroups using navigated spin echo diffusion-weighted imaging	Magn Reson Imaging
Journal Article	S. Du; N. Itoh; S. Askarinam; H. Hill; A. P. Arnold; R. R. Voskuhl	2014	XY sex chromosome complement, compared with XX, in the CNS confers greater neurodegeneration during experimental autoimmune encephalomyelitis	Proc Natl Acad Sci U S A
Journal Article	S. Du; S. K. Sah; C. Zeng; J. Wang; Y. Liu; H. Xiong; Y. Li	2015	Iron deposition in the gray matter in patients with relapse-remitting multiple sclerosis: A longitudinal study using three-dimensional (3D)-enhanced T2*-weighted angiography (ESWAN)	Eur J Radiol
Journal Article	S. Du; C. Yuan; Q. Zhou; X. Huang; H. Meng; M. Chen; H. Wang; Q. Huang; S. Xiang; D. Qian; B. Li; S. Chen; M. Zhang	2023	Deep learning-based PET/MR radiomics for the classification of annualized relapse rate in multiple sclerosis	Mult Scler Relat Disord
Journal Article	X. F. Du; J. Liu; Q. F. Hua; Y. J. Wu	2019	Relapsing-Remitting Multiple Sclerosis Is Associated With Regional Brain Activity Deficits in Motor- and Cognitive-Related Brain Areas	Front Neurol
Journal Article	Y. Duan; Y. Liu; P. Liang; X. Jia; J. Ye; H. Dong; K. Li	2014	White matter atrophy in brain of neuromyelitis optica: a voxel-based morphometry study	Acta Radiol
Journal Article	Y. Duan; Y. Liu; P. Liang; X. Jia; C. Yu; W. Qin; H. Sun; Z. Liao; J. Ye; K. Li	2012	Comparison of grey matter atrophy between patients with neuromyelitis optica and multiple sclerosis: a voxel-based morphometry study	Eur J Radiol
Journal Article	Y. Duan; Z. Liu; Y. Liu; J. Huang; Z. Ren; Z. Sun; H. Chen; H. Dong; J. Ye; K. Li	2017	Metabolic changes in normal-appearing white matter in patients with neuromyelitis optica and multiple sclerosis: a comparative magnetic resonance spectroscopy study	Acta Radiol
Journal Article	Y. Duan; Z. Zhuo; H. Li; D. C. Tian; Y. Li; L. Yang; C. Gao; T. Zhang; X. Zhang; F. D. Shi; F. Barkhof; Y. Liu	2021	Brain structural alterations in MOG antibody diseases: a comparative study with AQP4 seropositive NMOSD and MS	J Neurol Neurosurg Psychiatry
Journal Article	R. Dubbioso; M. Bove; D. Boccia; V. D'Ambrosio; M. Nolano; F. Manganelli; R. Iodice	2022	Neurophysiological and behavioural correlates of ocrelizumab therapy on manual dexterity in patients with primary progressive multiple sclerosis	J Neurol
Journal Article	M. Dubey; M. Pascual-Garcia; K. Helmes; D. D. Wever; M. S. Hamada; S. A. Kushner; M. H. P. Kole	2022	Myelination synchronizes cortical oscillations by consolidating parvalbumin-mediated phasic inhibition	Elife
Journal Article	B. Dubois; S. M. Leary; I. Nelissen; G. Opdenakker; G. Giovannoni; A. J. Thompson	2003	Serum gelatinase B/MMP-9 in primary progressive multiple sclerosis patients treated with interferon-beta-1a	J Neurol
Journal Article	A. N. Dula; S. Pawate; R. D. Dortch; R. L. Barry; K. M. George-Durrett; B. D. Lyttle; L. M. Dethrage; J. C. Gore; S. A. Smith	2016	Magnetic resonance imaging of the cervical spinal cord in multiple sclerosis at 7T	Mult Scler
Journal Article	L. Dular; Ž. Špiclin; I. For The Alzheimer's Disease Neuroimaging; B. The Australian Imaging; A. Lifestyle Flagship Study Of	2024	Analysis of Brain Age Gap across Subject Cohorts and Prediction Model Architectures	Biomedicines
Journal Article	S. E. Dunn; E. Gunde; H. Lee	2015	Sex-Based Differences in Multiple Sclerosis (MS): Part II: Rising Incidence of Multiple Sclerosis in Women and the Vulnerability of Men to Progression of this Disease	Curr Top Behav Neurosci
Journal Article	S. E. Dunn; H. Lee; F. R. Pavri; M. A. Zhang	2015	Sex-Based Differences in Multiple Sclerosis (Part I): Biology of Disease Incidence	Curr Top Behav Neurosci
Journal Article	S. L. Dupuy; F. Khalid; B. C. Healy; S. Bakshi; M. Neema; S. Tauhid; R. Bakshi	2016	The effect of intramuscular interferon beta-1a on spinal cord volume in relapsing-remitting multiple sclerosis	BMC Med Imaging
Journal Article	S. L. Dupuy; S. Tauhid; S. Hurwitz; R. Chu; F. Yousuf; R. Bakshi	2016	The Effect of Dimethyl Fumarate on Cerebral Gray Matter Atrophy in Multiple Sclerosis	Neurol Ther
Journal Article	S. L. Dupuy; S. Tauhid; G. Kim; R. Chu; S. Tummala; S. Hurwitz; R. Bakshi	2015	MRI detection of hypointense brain lesions in patients with multiple sclerosis: T1 spin-echo vs. gradient-echo	Eur J Radiol
Journal Article	C. Duque; S. Mahinrad; S. Sedaghat; J. Higgins; A. Milstead; J. Sargento-Freitas; R. Balabanov; B. Cohen; F. A. Sorond	2024	Cerebrovascular hemodynamics association with brain structure and function in Multiple Sclerosis	Mult Scler Relat Disord
Journal Article	P. Duquette; P. S. Giacomini; V. Bhan; M. Hohol; R. Schecter	2016	Balancing Early Aggression Against Risk of Progression in Multiple Sclerosis	Can J Neurol Sci
Journal Article	L. Durelli; P. Barbero; A. Cucci; B. Ferrero; A. Ricci; G. Contessa; S. De Mercanti; P. Ripellino; D. Lapuma; E. Viglietta; M. Bergui; E. Versino; M. Clerico	2009	Neutralizing antibodies in multiple sclerosis patients treated with 375 micrograms interferon-beta-1b	Expert Opin Biol Ther
Journal Article	L. Durelli; M. Clerico	2005	The importance of maintaining effective therapy in multiple sclerosis	J Neurol
Journal Article	L. Durelli; G. Isoardo	2002	High-dose intravenous immunoglobulin treatment of multiple sclerosis	Neurol Sci
Journal Article	L. Durelli; E. Verdun; P. Barbero; M. Bergui; E. Versino; A. Ghezzi; E. Montanari; M. Zaffaroni	2002	Every-other-day interferon beta-1b versus once-weekly interferon beta-1a for multiple sclerosis: results of a 2-year prospective randomised multicentre study (INCOMIN)	Lancet
Journal Article	G. Durhan; S. Diker; A. C. Has; J. Karakaya; A. T. Kurne; R. Karabudak; K. K. Oguz	2016	Assessment of the effect of cigarette smoking on regional brain volumes and lesion load in patients with clinically isolated syndrome	Int J Neurosci
Journal Article	G. Durhan; S. Diker; A. C. Has; J. Karakaya; A. Tuncer Kurne; K. K. Oguz	2016	Influence of cigarette smoking on white matter in patients with clinically isolated syndrome as detected by diffusion tensor imaging	Diagn Interv Radiol
Journal Article	P. Durozard; A. Maarouf; W. Zaaraoui; J. P. Stellmann; C. Boutière; A. Rico; S. Demortière; M. Guye; A. Le Troter; H. Dary; J. P. Ranjeva; B. Audoin; J. Pelletier	2024	Cortical Lesions as an Early Hallmark of Multiple Sclerosis: Visualization by 7 T MRI	Invest Radiol
Journal Article	A. Duscha; B. Gisevius; S. Hirschberg; N. Yissachar; G. I. Stangl; E. Dawin; V. Bader; S. Haase; J. Kaisler; C. David; R. Schneider; R. Troisi; D. Zent; T. Hegelmaier; N. Dokalis; S. Gerstein; S. Del Mare-Roumani; S. Amidror; O. Staszewski; G. Poschmann; K. Stühler; F. Hirche; A. Balogh; S. Kempa; P. Träger; M. M. Zaiss; J. B. Holm; M. G. Massa; H. B. Nielsen; A. Faissner; C. Lukas; S. G. Gaterma…	2020	Propionic Acid Shapes the Multiple Sclerosis Disease Course by an Immunomodulatory Mechanism	Cell
Journal Article	E. Dustin; A. R. McQuiston; K. Honke; J. P. Palavicini; X. Han; J. L. Dupree	2023	Adult-onset depletion of sulfatide leads to axonal degeneration with relative myelin sparing	Glia
Journal Article	R. Dutta	2013	Gene expression changes underlying cortical pathology: clues to understanding neurological disability in multiple sclerosis	Mult Scler
Journal Article	R. Dutta; J. McDonough; A. Chang; L. Swamy; A. Siu; G. J. Kidd; R. Rudick; K. Mirnics; B. D. Trapp	2007	Activation of the ciliary neurotrophic factor (CNTF) signalling pathway in cortical neurons of multiple sclerosis patients	Brain
Journal Article	R. Dutta; J. McDonough; X. Yin; J. Peterson; A. Chang; T. Torres; T. Gudz; W. B. Macklin; D. A. Lewis; R. J. Fox; R. Rudick; K. Mirnics; B. D. Trapp	2006	Mitochondrial dysfunction as a cause of axonal degeneration in multiple sclerosis patients	Ann Neurol
Journal Article	R. Dutta; B. D. Trapp	2006	[Pathology and definition of multiple sclerosis]	Rev Prat
Journal Article	J. D. Dworkin; K. A. Linn; I. Oguz; G. M. Fleishman; R. Bakshi; G. Nair; P. A. Calabresi; R. G. Henry; J. Oh; N. Papinutto; D. Pelletier; W. Rooney; W. Stern; N. L. Sicotte; D. S. Reich; R. T. Shinohara	2018	An Automated Statistical Technique for Counting Distinct Multiple Sclerosis Lesions	AJNR Am J Neuroradiol
Journal Article	M. Dwyer; C. Lyman; H. Ferrari; N. Bergsland; T. A. Fuchs; D. Jakimovski; F. Schweser; B. Weinstock-Guttmann; R. H. B. Benedict; J. Riolo; D. Silva; R. Zivadinov	2021	DeepGRAI (Deep Gray Rating via Artificial Intelligence): Fast, feasible, and clinically relevant thalamic atrophy measurement on clinical quality T2-FLAIR MRI in multiple sclerosis	Neuroimage Clin
Journal Article	M. G. Dwyer; N. Bergsland; D. P. Ramasamy; D. Jakimovski; B. Weinstock-Guttman; R. Zivadinov	2018	Atrophied Brain Lesion Volume: A New Imaging Biomarker in Multiple Sclerosis	J Neuroimaging
Journal Article	M. G. Dwyer; N. Bergsland; D. P. Ramasamy; B. Weinstock-Guttman; M. H. Barnett; C. Wang; D. Tomic; D. Silva; R. Zivadinov	2019	Salient Central Lesion Volume: A Standardized Novel Fully Automated Proxy for Brain FLAIR Lesion Volume in Multiple Sclerosis	J Neuroimaging
Journal Article	M. G. Dwyer; D. Silva; N. Bergsland; D. Horakova; D. Ramasamy; J. Durfee; M. Vaneckova; E. Havrdova; R. Zivadinov	2017	Neurological software tool for reliable atrophy measurement (NeuroSTREAM) of the lateral ventricles on clinical-quality T2-FLAIR MRI scans in multiple sclerosis	Neuroimage Clin
Journal Article	W. Dzau; S. Sharmin; F. Patti; G. Izquierdo; S. Eichau; A. Prat; M. Girard; P. Duquette; M. Onofrj; A. Lugaresi; S. Ozakbas; O. Gerlach; C. Boz; P. Grammond; M. Terzi; M. P. Amato; D. La Spitaleri; C. Ramo-Tello; D. Maimone; E. Cartechini; K. Buzzard; O. Skibina; A. van der Walt; H. Butzkueven; G. Iuliano; A. Soysal; T. Kalincik	2023	Risk of secondary progressive multiple sclerosis after early worsening of disability	J Neurol Neurosurg Psychiatry
Journal Article	T. Dziedzic; I. Metz; T. Dallenga; F. B. König; S. Müller; C. Stadelmann; W. Brück	2010	Wallerian degeneration: a major component of early axonal pathology in multiple sclerosis	Brain Pathol
Journal Article	J. R. Earla; G. J. Hutton; J. D. Thornton; H. Chen; M. L. Johnson; R. R. Aparasu	2021	Factors associated with oral fingolimod use over injectable disease- modifying agent use in multiple sclerosis	Explor Res Clin Soc Pharm
Journal Article	G. C. Ebers	2004	Natural history of primary progressive multiple sclerosis	Mult Scler
Journal Article	G. C. Ebers	2005	Prognostic factors for multiple sclerosis: the importance of natural history studies	J Neurol
Journal Article	H. A. Ebrahimi; M. H. Larizadeh; M. Saba; A. Jafarzadeh	2023	Radiotherapy Improves the Disability in Patients with Secondary Progressive Multiple Sclerosis	J Biomed Phys Eng
Journal Article	C. Eckstein; M. T. Bhatti	2016	Currently approved and emerging oral therapies in multiple sclerosis: An update for the ophthalmologist	Surv Ophthalmol
Journal Article	G. Edan; E. Le Page	2023	Escalation Versus Induction/High-Efficacy Treatment Strategies for Relapsing Multiple Sclerosis: Which is Best for Patients?	Drugs
Journal Article	D. Eden; C. Gros; A. Badji; S. M. Dupont; B. De Leener; J. Maranzano; R. Zhuoquiong; Y. Liu; T. Granberg; R. Ouellette; L. Stawiarz; J. Hillert; J. Talbott; E. Bannier; A. Kerbrat; G. Edan; P. Labauge; V. Callot; J. Pelletier; B. Audoin; H. Rasoanandrianina; J. C. Brisset; P. Valsasina; M. A. Rocca; M. Filippi; R. Bakshi; S. Tauhid; F. Prados; M. Yiannakas; H. Kearney; O. Ciccarelli; S. A. Smith;…	2019	Spatial distribution of multiple sclerosis lesions in the cervical spinal cord	Brain
Journal Article	C. D. Edgar Patricio; T. H. G. Eleanor; C. Z. Francisco José; A. C. M. Gabriela; A. O. Hyland; G. L. Fernando; T. A. María; N. Beatriz; S. D. Marcos; G. P. W. Alfredo	2020	Clinical and radiological profile of neuromyelitis optica spectrum disorders in an Ecuadorian cohort	Mult Scler Relat Disord
Journal Article	E. M. Edwards; N. E. Fritz; A. S. Therrien	2022	Cerebellar Dysfunction in Multiple Sclerosis: Considerations for Research and Rehabilitation Therapy	Neurorehabil Neural Repair
Journal Article	K. R. Edwards; W. A. Goodman; C. Y. Ma	2012	Improvement of neuropsychological function in cognitively impaired multiple sclerosis patients treated with natalizumab: a preliminary study	Int J MS Care
Journal Article	S. G. Edwards; Q. Y. Gong; C. Liu; M. E. Zvartau; T. Jaspan; N. Roberts; L. D. Blumhardt	1999	Infratentorial atrophy on magnetic resonance imaging and disability in multiple sclerosis	Brain
Journal Article	E. Eftekhari; S. P. Hojjat; R. Vitorino; T. J. Carroll; C. G. Cantrell; L. Lee; M. W. Taylor; S. A. Morrow; H. Benhabib; R. I. Aviv; A. Kassner	2017	Normal appearing white matter permeability: a marker of inflammation and information processing speed deficit among relapsing remitting multiple sclerosis patients	Neuroradiology
Journal Article	O. K. Eğilmez; A. Tunç; M. S. Yılmaz; B. G. Şahiner; M. Koçoğlu; H. A. Eryılmaz; M. Güven	2022	Cervical vestibular evoked myogenic potentials and video head impulse test studies: alternative methods for detecting brainstem involvement in multiple sclerosis	Acta Otolaryngol
Journal Article	R. Ehling; J. Dobesberger; I. Unterberger; T. Benke; T. Gotwald; M. Ortler; T. Berger; E. Trinka	2011	Selective amygdalo-hippocampectomy as a potential trigger for disease progression in multiple sclerosis	Clin Neurol Neurosurg
Journal Article	S. Eichau; R. López Ruiz; M. Ruíz de Arcos; J. L. Ruiz-Peña; G. Navarro; M. Calleja; J. L. Moreno-Amador; J. Dotor García-Soto	2023	Results of treatment with alemtuzumab in a Spanish cohort of patients with multiple sclerosis in the real world: The RealMS study	Front Neurol
Journal Article	M. J. Eikelenboom; A. Petzold; R. H. Lazeron; E. Silber; M. Sharief; E. J. Thompson; F. Barkhof; G. Giovannoni; C. H. Polman; B. M. Uitdehaag	2003	Multiple sclerosis: Neurofilament light chain antibodies are correlated to cerebral atrophy	Neurology
Journal Article	R. Eilam; M. Segal; R. Malach; M. Sela; R. Arnon; R. Aharoni	2018	Astrocyte disruption of neurovascular communication is linked to cortical damage in an animal model of multiple sclerosis	Glia
Journal Article	P. Eisele; A. Alonso; K. Szabo; A. Ebert; M. Ong; S. O. Schoenberg; A. Gass	2016	Lack of increased signal intensity in the dentate nucleus after repeated administration of a macrocyclic contrast agent in multiple sclerosis: An observational study	Medicine (Baltimore)
Journal Article	P. Eisele; M. Kraemer; A. Dabringhaus; C. E. Weber; A. Ebert; M. Platten; L. R. Schad; A. Gass	2021	Characterization of chronic active multiple sclerosis lesions with sodium ((23) Na) magnetic resonance imaging-preliminary observations	Eur J Neurol
Journal Article	P. Eisele; K. Szabo; A. Ebert; M. Platten; A. Gass	2019	Brain Atrophy in Natalizumab-treated Patients with Multiple Sclerosis: A 5-year Retrospective Study	J Neuroimaging
Journal Article	A. Eklund; Y. Huang-Link; B. Kovácsovics; C. Dahle; M. Vrethem; J. Lind	2022	OCT and VEP correlate to disability in secondary progressive multiple sclerosis	Mult Scler Relat Disord
Journal Article	M. A. El-Emam; S. El Achy; D. M. Abdallah; H. S. El-Abhar; M. A. Gowayed	2021	Neuroprotective role of galantamine with/without physical exercise in experimental autoimmune encephalomyelitis in rats	Life Sci
Journal Article	R. G. Elenein; L. R. Sharer; S. D. Cook; A. R. Pachner; J. Michaels; M. E. Hillen	2011	A second case of Marburg's variant of multiple sclerosis with vasculitis and extensive demyelination	Mult Scler
Journal Article	D. D. Eliseeva; M. N. Zakharova	2022	[Mechanisms of Neurodegeneration in Multiple Sclerosis]	Zh Nevrol Psikhiatr Im S S Korsakova
Journal Article	A. M. Elkady; D. Cobzas; H. Sun; P. Seres; G. Blevins; A. H. Wilman	2019	Five year iron changes in relapsing-remitting multiple sclerosis deep gray matter compared to healthy controls	Mult Scler Relat Disord
Journal Article	C. Elliott; D. L. Arnold; H. Chen; C. Ke; L. Zhu; I. Chang; E. Cahir-McFarland; E. Fisher; B. Zhu; S. Gheuens; M. Scaramozza; V. Beynon; N. Franchimont; D. P. Bradley; S. Belachew	2020	Patterning Chronic Active Demyelination in Slowly Expanding/Evolving White Matter MS Lesions	AJNR Am J Neuroradiol
Journal Article	C. Elliott; S. Belachew; J. S. Wolinsky; S. L. Hauser; L. Kappos; F. Barkhof; C. Bernasconi; J. Fecker; F. Model; W. Wei; D. L. Arnold	2019	Chronic white matter lesion activity predicts clinical progression in primary progressive multiple sclerosis	Brain
Journal Article	C. Elliott; S. J. Francis; D. L. Arnold; D. L. Collins; T. Arbel	2010	Bayesian classification of multiple sclerosis lesions in longitudinal MRI using subtraction images	Med Image Comput Comput Assist Interv
Journal Article	G. W. Ellison; L. W. Myers; B. D. Leake; M. R. Mickey; D. Ke; K. Syndulko; W. W. Tourtellotte	1994	Design strategies in multiple sclerosis clinical trials. The Cyclosporine Multiple Sclerosis Study Group	Ann Neurol
Journal Article	E. Ellwardt; F. Zipp	2014	Molecular mechanisms linking neuroinflammation and neurodegeneration in MS	Exp Neurol
Journal Article	I. Elovaara; H. Kuusisto; X. Wu; S. Rinta; P. Dastidar; B. Reipert	2011	Intravenous immunoglobulins are a therapeutic option in the treatment of multiple sclerosis relapse	Clin Neuropharmacol
Journal Article	E. Elzamarany; L. Afifi; N. M. El-Fayoumy; H. Salah; M. Nada	2016	Motor cortex rTMS improves dexterity in relapsing-remitting and secondary progressive multiple sclerosis	Acta Neurol Belg
Journal Article	S. Engel; M. Protopapa; F. Steffen; V. Papanastasiou; C. Nicolaou; M. Protopapas; F. Zipp; S. Bittner; F. Luessi	2021	Implications of extreme serum neurofilament light chain levels for the management of patients with relapsing multiple sclerosis	Ther Adv Neurol Disord
Journal Article	C. Engl; L. Tiemann; S. Grahl; M. Bussas; P. Schmidt; V. Pongratz; A. Berthele; A. Beer; C. Gaser; J. S. Kirschke; C. Zimmer; B. Hemmer; M. Mühlau	2020	Cognitive impairment in early MS: contribution of white matter lesions, deep grey matter atrophy, and cortical atrophy	J Neurol
Journal Article	M. Engström; J. B. Warntjes; A. Tisell; A. M. Landtblom; P. Lundberg	2014	Multi-parametric representation of voxel-based quantitative magnetic resonance imaging	PLoS One
Journal Article	C. Enzinger; S. Ropele; S. Strasser-Fuchs; P. Kapeller; H. Schmidt; B. Poltrum; R. Schmidt; H. P. Hartung; F. Fazekas	2003	Lower levels of N-acetylaspartate in multiple sclerosis patients with the apolipoprotein E epsilon4 allele	Arch Neurol
Journal Article	K. Erb; G. Bohner; L. Harms; O. Goektas; F. Fleiner; E. Dommes; F. A. Schmidt; B. Dahlslett; L. Lüdemann	2012	Olfactory function in patients with multiple sclerosis: a diffusion tensor imaging study	J Neurol Sci
Journal Article	M. F. Erbay; Ö. Kamışlı; N. B. Karatoprak	2020	Can T2 blackout effect be a marker of iron accumulation in brains of multiple sclerosis patients?	Br J Radiol
Journal Article	F. Eren; A. Demir; S. E. Yilmaz; S. Ozturk	2023	Evaluation of the relationship between the morphometric structure of the pituitary gland and fatigue in patients with multiple sclerosis	Mult Scler Relat Disord
Journal Article	U. Ergün; G. Ozer; S. Sekercan; E. Artan; C. Kudiaki; S. Uçler; O. Coşkun; L. Inan	2009	Headaches in the different phases of relapsing-remitting multiple sclerosis: a tendency for stabbing headaches during relapses	Neurologist
Journal Article	A. Eshaghi; B. Bodini; G. R. Ridgway; D. García-Lorenzo; D. J. Tozer; M. A. Sahraian; A. J. Thompson; O. Ciccarelli	2014	Temporal and spatial evolution of grey matter atrophy in primary progressive multiple sclerosis	Neuroimage
Journal Article	A. Eshaghi; R. A. Kievit; F. Prados; C. H. Sudre; J. Nicholas; M. J. Cardoso; D. Chan; R. Nicholas; S. Ourselin; J. Greenwood; A. J. Thompson; D. C. Alexander; F. Barkhof; J. Chataway; O. Ciccarelli	2019	Applying causal models to explore the mechanism of action of simvastatin in progressive multiple sclerosis	Proc Natl Acad Sci U S A
Journal Article	A. Eshaghi; R. V. Marinescu; A. L. Young; N. C. Firth; F. Prados; M. Jorge Cardoso; C. Tur; F. De Angelis; N. Cawley; W. J. Brownlee; N. De Stefano; M. Laura Stromillo; M. Battaglini; S. Ruggieri; C. Gasperini; M. Filippi; M. A. Rocca; A. Rovira; J. Sastre-Garriga; J. J. G. Geurts; H. Vrenken; V. Wottschel; C. E. Leurs; B. Uitdehaag; L. Pirpamer; C. Enzinger; S. Ourselin; C. A. Gandini Wheeler-Ki…	2018	Progression of regional grey matter atrophy in multiple sclerosis	Brain
Journal Article	A. Eshaghi; F. Prados; W. J. Brownlee; D. R. Altmann; C. Tur; M. J. Cardoso; F. De Angelis; S. H. van de Pavert; N. Cawley; N. De Stefano; M. L. Stromillo; M. Battaglini; S. Ruggieri; C. Gasperini; M. Filippi; M. A. Rocca; A. Rovira; J. Sastre-Garriga; H. Vrenken; C. E. Leurs; J. Killestein; L. Pirpamer; C. Enzinger; S. Ourselin; C. Wheeler-Kingshott; D. Chard; A. J. Thompson; D. C. Alexander; F.…	2018	Deep gray matter volume loss drives disability worsening in multiple sclerosis	Ann Neurol
Journal Article	A. Eshaghi; A. L. Young; P. A. Wijeratne; F. Prados; D. L. Arnold; S. Narayanan; C. R. G. Guttmann; F. Barkhof; D. C. Alexander; A. J. Thompson; D. Chard; O. Ciccarelli	2021	Identifying multiple sclerosis subtypes using unsupervised machine learning and MRI data	Nat Commun
Journal Article	N. Eskut; A. M. Koc; A. Koskderelioglu; I. Dilek; M. A. Tekindal	2023	Correlation of brain segmental volume changes with clinical parameters: a longitudinal study in multiple sclerosis patients	Arq Neuropsiquiatr
Journal Article	N. Eskut; A. M. Koc; A. Köskderelioglu; Y. O. Unsal Bilgin; M. A. Tekindal	2023	Is there a relationship between fall status, cognition and cerebellar lobule volume in patients with multiple sclerosis?	Appl Neuropsychol Adult
Journal Article	A. Esmael; M. Elsherif; M. Abdelsalam; D. Sabry; M. Mamdouh; T. Belal	2020	Retinal thickness as a potential biomarker of neurodegeneration and a predictor of early cognitive impairment in patients with multiple sclerosis	Neurol Res
Journal Article	H. A. Esmat	2022	Giant cyst-like cortical tubers in an adult with tuberous sclerosis presenting as spastic tetraplegia	Ann Med Surg (Lond)
Journal Article	F. J. Esteban; J. Sepulcre; J. R. de Miras; J. Navas; N. V. de Mendizábal; J. Goñi; J. M. Quesada; B. Bejarano; P. Villoslada	2009	Fractal dimension analysis of grey matter in multiple sclerosis	J Neurol Sci
Journal Article	M. Etemadifar; P. Afzali; N. Tabrizi; S. A. Hosseini	2013	Pediatric multiple sclerosis with primary progressive course--report of a retrospective cohort study in Iran	Neuropediatrics
Journal Article	M. Etemadifar; A. Chitsaz; S. Rajabkhah; H. Tavakoli; A. Shafieyoun; P. Noorshargh; M. Afzali	2020	Clinical outcomes of transverse myelitis with myelin oligodendrocyte glycoprotein antibody versus negative cases among adults in Isfahan, Iran: A comparative study	Curr J Neurol
Journal Article	M. Etemadifar; S. Mousavi; M. Salari; S. A. Hosseinian; A. R. Mansouri	2024	Whole spinal transverse myelitis in neuromyelitis optica spectrum disorder	Mult Scler Relat Disord
Journal Article	M. Etemadifar; A. H. Nasr-Esfahani; R. Khodabandehlou; A. H. Maghzi	2007	Childhood-onset multiple sclerosis: report of 82 patients from Isfahan, Iran	Arch Iran Med
Journal Article	M. E. Evangelopoulos; G. Koutsis; F. Boufidou; M. Markianos	2022	Cholesterol levels in plasma and cerebrospinal fluid in patients with clinically isolated syndrome and relapsing-remitting multiple sclerosis	Neurobiol Dis
Journal Article	N. Evangelou; G. C. DeLuca; T. Owens; M. M. Esiri	2005	Pathological study of spinal cord atrophy in multiple sclerosis suggests limited role of local lesions	Brain
Journal Article	N. Evangelou; D. Konz; M. M. Esiri; S. Smith; J. Palace; P. M. Matthews	2000	Regional axonal loss in the corpus callosum correlates with cerebral white matter lesion volume and distribution in multiple sclerosis	Brain
Journal Article	D. J. Eve; J. Ehrhart; T. Zesiewicz; I. Jahan; N. Kuzmin-Nichols; C. D. Sanberg; C. Gooch; P. R. Sanberg; S. Garbuzova-Davis	2016	Plasma Derived From Human Umbilical Cord Blood Modulates Mitogen-Induced Proliferation of Mononuclear Cells Isolated From the Peripheral Blood of ALS Patients	Cell Transplant
Journal Article	E. Everest; U. Uygunoglu; M. Tutuncu; A. Bulbul; U. I. Onat; M. Unal; T. Avsar; S. Saip; U. Bilge; E. T. Turanli; A. Siva	2023	Prospective outcome analysis of multiple sclerosis cases reveals candidate prognostic cerebrospinal fluid markers	PLoS One
Journal Article	K. S. Evonuk; R. E. Doyle; C. E. Moseley; I. M. Thornell; K. Adler; A. M. Bingaman; M. O. Bevensee; C. T. Weaver; B. Min; T. M. DeSilva	2020	Reduction of AMPA receptor activity on mature oligodendrocytes attenuates loss of myelinated axons in autoimmune neuroinflammation	Sci Adv
Journal Article	M. Y. Ezzeldin; D. M. Mahmoud; S. M. Safwat; R. K. Soliman; T. Desoky; E. M. Khedr	2023	EDSS and infratentorial white matter lesion volume are considered predictors of fatigue severity in RRMS	Sci Rep
Journal Article	D. Facchetti; R. Mai; A. Micheli; N. Marcianó; R. Capra; R. Gasparotti; M. Poloni	1997	Motor evoked potentials and disability in secondary progressive multiple sclerosis	Can J Neurol Sci
Journal Article	G. Fadda; C. A. Alves; J. O'Mahony; D. A. Castro; E. A. Yeh; R. A. Marrie; D. L. Arnold; P. Waters; A. Bar-Or; A. Vossough; B. Banwell	2021	Comparison of Spinal Cord Magnetic Resonance Imaging Features Among Children With Acquired Demyelinating Syndromes	JAMA Netw Open
Journal Article	K. Fahrbach; R. Huelin; A. L. Martin; E. Kim; H. B. Dastani; S. Rao; M. Malhotra	2013	Relating relapse and T2 lesion changes to disability progression in multiple sclerosis: a systematic literature review and regression analysis	BMC Neurol
Journal Article	A. Faivre; E. Robinet; M. Guye; C. Rousseau; A. Maarouf; A. Le Troter; W. Zaaraoui; A. Rico; L. Crespy; E. Soulier; S. Confort-Gouny; J. Pelletier; S. Achard; J. P. Ranjeva; B. Audoin	2016	Depletion of brain functional connectivity enhancement leads to disability progression in multiple sclerosis: A longitudinal resting-state fMRI study	Mult Scler
Journal Article	T. D. Faizy; G. Broocks; C. Thaler; G. Rauch; P. Gebert; K. H. Stürner; F. Flottmann; H. Leischner; H. C. Kniep; J. P. Stellmann; C. Heesen; J. Fiehler; S. Gellißen; U. Hanning	2019	Development of Cortical Lesion Volumes on Double Inversion Recovery MRI in Patients With Relapse-Onset Multiple Sclerosis	Front Neurol
Journal Article	T. D. Faizy; C. Thaler; D. Kumar; J. Sedlacik; G. Broocks; M. Grosser; J. P. Stellmann; C. Heesen; J. Fiehler; S. Siemonsen	2016	Heterogeneity of Multiple Sclerosis Lesions in Multislice Myelin Water Imaging	PLoS One
Journal Article	A. Falini; G. Calabrese; M. Filippi; D. Origgi; S. Lipari; B. Colombo; G. Comi; G. Scotti	1998	Benign versus secondary-progressive multiple sclerosis: the potential role of proton MR spectroscopy in defining the nature of disability	AJNR Am J Neuroradiol
Journal Article	S. Fallah Arzpeyma; S. Janeshin; N. Soofi Afshar; A. Saberi; H. Ghalyanchi Langroodi; M. E. Ghaffari; K. AmirAshjei	2023	Brain MRI Volumetric Assessment of Patients With Multiple Sclerosis: The Volume of Basal Ganglia, Thalamus, and Posterior Fossa	Basic Clin Neurosci
Journal Article	P. Falsafi; A. Taghavi-Zenouz; R. Khorshidi-Khiyavi; N. Nezami; M. A. Estiar	2015	A Case of Tuberous Sclerosis Without Multiorgan Involvement	Glob J Health Sci
Journal Article	A. Fambiatos; V. Jokubaitis; D. Horakova; E. Kubala Havrdova; M. Trojano; A. Prat; M. Girard; P. Duquette; A. Lugaresi; G. Izquierdo; F. Grand'Maison; P. Grammond; P. Sola; D. Ferraro; R. Alroughani; M. Terzi; R. Hupperts; C. Boz; J. Lechner-Scott; E. Pucci; R. Bergamaschi; V. Van Pesch; S. Ozakbas; F. Granella; R. Turkoglu; G. Iuliano; D. Spitaleri; P. McCombe; C. Solaro; M. Slee; R. Ampapa; A. …	2020	Risk of secondary progressive multiple sclerosis: A longitudinal study	Mult Scler
Journal Article	W. Fang; Y. Zheng; F. Yang; M. T. Cai; C. H. Shen; Z. R. Liu; Y. X. Zhang; M. P. Ding	2020	Short segment myelitis as the initial and only manifestation of aquaporin-4 immunoglobulin G-positive neuromyelitis optica spectrum disorders	Ther Adv Neurol Disord
Journal Article	X. Fang; C. Patel; M. Gudesblatt	2020	Multiple Sclerosis: Clinical Updates in Women's Health Care Primary and Preventive Care Review	Obstet Gynecol
Journal Article	M. Farag; N. Sibtain; J. Burge; V. Chaudhry; E. Silber	2021	Atypical inflammatory demyelinating syndrome with central and peripheral nerve involvement	Mult Scler Relat Disord
Journal Article	F. Faraji; P. Mohaghegh; A. Talaie	2022	Epidemiology of familial multiple sclerosis and its comparison to sporadic form in Markazi Province, Iran	Mult Scler Relat Disord
Journal Article	L. Fardet; T. Généreau; Y. Mikaeloff; B. Fontaine; D. Seilhean; J. Cabane	2003	Devic's neuromyelitis optica: study of nine cases	Acta Neurol Scand
Journal Article	A. S. Farias; F. Pradella; A. Schmitt; L. M. Santos; D. Martins-de-Souza	2014	Ten years of proteomics in multiple sclerosis	Proteomics
Journal Article	G. Farina; R. Magliozzi; M. Pitteri; R. Reynolds; S. Rossi; A. Gajofatto; M. D. Benedetti; F. Facchiano; S. Monaco; M. Calabrese	2017	Increased cortical lesion load and intrathecal inflammation is associated with oligoclonal bands in multiple sclerosis patients: a combined CSF and MRI study	J Neuroinflammation
Journal Article	R. Farrell; D. Heaney; G. Giovannoni	2005	Emerging therapies in multiple sclerosis	Expert Opin Emerg Drugs
Journal Article	R. A. Farrell; D. Antony; G. R. Wall; D. A. Clark; L. Fisniku; J. Swanton; Z. Khaleeli; K. Schmierer; D. H. Miller; G. Giovannoni	2009	Humoral immune response to EBV in multiple sclerosis is associated with disease activity on MRI	Neurology
Journal Article	R. A. Farrell; G. Giovannoni	2010	Current and future role of interferon beta in the therapy of multiple sclerosis	J Interferon Cytokine Res
Journal Article	M. J. Fartaria; G. Bonnier; A. Roche; T. Kober; R. Meuli; D. Rotzinger; R. Frackowiak; M. Schluep; R. Du Pasquier; J. P. Thiran; G. Krueger; M. Bach Cuadra; C. Granziera	2016	Automated detection of white matter and cortical lesions in early stages of multiple sclerosis	J Magn Reson Imaging
Journal Article	M. J. Fartaria; A. Todea; T. Kober; K. O'Brien; G. Krueger; R. Meuli; C. Granziera; A. Roche; M. Bach Cuadra	2018	Partial volume-aware assessment of multiple sclerosis lesions	Neuroimage Clin
Journal Article	A. Fassas	2002	Autologous stem cell transplants in treatment of multiple sclerosis: where we stand and future prospects	Int J Hematol
Journal Article	A. Fassas; V. K. Kimiskidis	2003	Stem cell transplantation for multiple sclerosis: what is the evidence?	Blood Rev
Journal Article	K. Fassbender; R. Schmidt; R. Mössner; U. Kischka; J. Kühnen; A. Schwartz; M. Hennerici	1998	Mood disorders and dysfunction of the hypothalamic-pituitary-adrenal axis in multiple sclerosis: association with cerebral inflammation	Arch Neurol
Journal Article	A. Favaretto; A. Lazzarotto; D. Poggiali; G. Rolma; F. Causin; F. Rinaldi; P. Perini; P. Gallo	2016	MRI-detectable cortical lesions in the cerebellum and their clinical relevance in multiple sclerosis	Mult Scler
Journal Article	A. Favaretto; A. Lazzarotto; A. Riccardi; S. Pravato; M. Margoni; F. Causin; M. G. Anglani; D. Seppi; D. Poggiali; P. Gallo	2017	Enlarged Virchow Robin spaces associate with cognitive decline in multiple sclerosis	PLoS One
Journal Article	A. Favaretto; D. Poggiali; A. Lazzarotto; G. Rolma; F. Causin; P. Gallo	2015	The Parallel Analysis of Phase Sensitive Inversion Recovery (PSIR) and Double Inversion Recovery (DIR) Images Significantly Improves the Detection of Cortical Lesions in Multiple Sclerosis (MS) since Clinical Onset	PLoS One
Journal Article	F. Fazekas; U. Baumhackl; T. Berger; F. Deisenhammer; S. Fuchs; W. Kristoferitsch; G. Ladurner; W. Soukop; G. Wimmer; K. Vass	2010	Decision-making for and impact of early immunomodulatory treatment: the Austrian Clinically Isolated Syndrome Study (ACISS)	Eur J Neurol
Journal Article	F. Fazekas; C. Enzinger; M. Wallner-Blazek; S. Ropele; A. Pluta-Fuerst; S. Fuchs	2009	Gender differences in MRI studies on multiple sclerosis	J Neurol Sci
Journal Article	F. Fazekas; P. Soelberg-Sorensen; G. Comi; M. Filippi	2007	MRI to monitor treatment efficacy in multiple sclerosis	J Neuroimaging
Journal Article	F. Fazekas; P. S. Sørensen; M. Filippi; S. Ropele; X. Lin; H. W. Koelmel; O. Fernandez; C. Pozzilli; P. O'Connor; M. M. Enriquez; O. R. Hommes	2005	MRI results from the European Study on Intravenous Immunoglobulin in Secondary Progressive Multiple Sclerosis (ESIMS)	Mult Scler
Journal Article	M. Fedičová; P. Mikula; Z. Gdovinová; M. Vitková; N. Žilka; J. Hanes; L. Frigová; J. Szilasiová	2023	Annual Plasma Neurofilament Dynamics Is a Sensitive Biomarker of Disease Activity in Patients with Multiple Sclerosis	Medicina (Kaunas)
Journal Article	A. Feinstein; G. du Boulay; M. A. Ron	1992	Psychotic illness in multiple sclerosis. A clinical and magnetic resonance imaging study	Br J Psychiatry
Journal Article	A. Feinstein; P. O'Connor; T. Gray; K. Feinstein	1999	Pathological laughing and crying in multiple sclerosis: a preliminary report suggesting a role for the prefrontal cortex	Mult Scler
Journal Article	K. J. Felice	1997	A longitudinal study comparing thenar motor unit number estimates to other quantitative tests in patients with amyotrophic lateral sclerosis	Muscle Nerve
Journal Article	S. E. Fendrick; Q. S. Xue; W. J. Streit	2007	Formation of multinucleated giant cells and microglial degeneration in rats expressing a mutant Cu/Zn superoxide dismutase gene	J Neuroinflammation
Journal Article	G. Fenu; L. Lorefice; M. Arru; V. Sechi; L. Loi; F. Contu; F. Cabras; G. Coghe; J. Frau; M. Fronza; G. Sbrescia; V. Lai; M. Boi; S. Mallus; S. Murru; A. Porcu; M. A. Barracciu; M. G. Marrosu; E. Cocco	2018	Cognition in multiple sclerosis: Between cognitive reserve and brain volume	J Neurol Sci
Journal Article	G. Fenu; L. Lorefice; L. Loi; V. Sechi; F. Contu; G. Coghe; J. Frau; G. Spinicci; M. A. Barracciu; M. G. Marrosu; E. Cocco	2018	Adult brain volume in multiple sclerosis: The impact of paediatric onset	Mult Scler Relat Disord
Journal Article	M. Fereidan-Esfahani; P. A. Decker; J. E. Eckel Passow; C. F. Lucchinetti; E. P. Flanagan; W. O. Tobin	2022	Population-based incidence and clinico-radiological characteristics of tumefactive demyelination in Olmsted County, Minnesota, United States	Eur J Neurol
Journal Article	O. Fernández	2011	Oral laquinimod treatment in multiple sclerosis	Neurologia
Journal Article	O. Fernández	2013	Integrating the tools for an individualized prognosis in multiple sclerosis	J Neurol Sci
Journal Article	O. Fernández	2013	Best practice in the use of natalizumab in multiple sclerosis	Ther Adv Neurol Disord
Journal Article	Ó. Fernández	2017	Is there a change of paradigm towards more effective treatment early in the course of apparent high-risk MS?	Mult Scler Relat Disord
Journal Article	Ó. Fernández; J. C. Álvarez-Cermeño; C. Arnal-García; R. Arroyo-González; L. Brieva; M. C. Calles-Hernández; B. Casanova-Estruch; M. Comabella; J. A. García-Merino; G. Izquierdo; J. E. Meca-Lallana; M. Mendibe-Bilbao Mdel; D. Muñoz-García; J. Olascoaga; P. Oliva-Nacarino; C. Oreja-Guevara; J. Prieto; L. Ramió-Torrentà; L. Romero-Pinel; A. Saiz; A. Rodríguez-Antigüedad	2014	Review of the novelties presented at the 29th Congress of the European Committee for Treatment and Research in Multiple Sclerosis (ECTRIMS) (II)	Rev Neurol
Journal Article	Ó. Fernández; J. C. Álvarez-Cermeño; R. Arroyo-González; L. Brieva; M. C. Calles-Hernández; B. Casanova-Estruch; M. Comabella; V. de las Heras; J. A. García-Merino; M. A. Hernández-Pérez; G. Izquierdo; J. E. Meca-Lallana; D. Muñoz-García; J. Olascoaga; C. Oreja-Guevara; J. M. Prieto; L. Ramió-Torrentà; A. Rodríguez-Antigüedad; L. Romero-Pinel; F. Sanchez; N. Téllez; M. Tintoré; X. Montalban	2012	Review of the novelties presented at the 27th Congress of the European Committee for Treatment and Research in Multiple Sclerosis (ECTRIMS) (I)	Rev Neurol
Journal Article	O. Fernández; J. A. García-Merino; R. Arroyo; J. C. Álvarez-Cermeño; T. Arbizu; G. Izquierdo; A. Saiz; J. Olascoaga; A. Rodríguez-Antigüedad; J. M. Prieto; C. Oreja-Guevara; M. A. Hernández; X. Montalbán	2012	Spanish consensus on the use of natalizumab (Tysabri(®))--2011	Neurologia
Journal Article	O. Fernández; J. A. García-Merino; R. Arroyo; J. C. Álvarez-Cermeño; G. Izquierdo; A. Saiz; J. Olascoaga; A. Rodríguez-Antigüedad; J. M. Prieto; C. Oreja-Guevara; M. A. Hernández; E. Moral; J. Meca; X. Montalbán	2015	Spanish consensus on the use of natalizumab (Tysabri®)-2013	Neurologia
Journal Article	O. Fernández; M. Guerrero; C. Mayorga; L. Muñoz; A. Leán; G. Luque; M. Hervás; V. Fernández; A. Capdevila; E. de Ramón	2002	Combination therapy with interferon beta-1b and azathioprine in secondary progressive multiple sclerosis. A two-year pilot study	J Neurol
Journal Article	O. Fernández; G. Izquierdo; V. Fernández; L. Leyva; V. Reyes; M. Guerrero; A. León; C. Arnaiz; G. Navarro; M. D. Páramo; A. Cuesta; B. Soria; A. Hmadcha; D. Pozo; R. Fernandez-Montesinos; M. Leal; I. Ochotorena; P. Gálvez; M. A. Geniz; F. J. Barón; R. Mata; C. Medina; C. Caparrós-Escudero; A. Cardesa; N. Cuende	2018	Adipose-derived mesenchymal stem cells (AdMSC) for the treatment of secondary-progressive multiple sclerosis: A triple blinded, placebo controlled, randomized phase I/II safety and feasibility study	PLoS One
Journal Article	O. Fernandez; R. Martin; A. Rovira; S. Llufriu; A. Vidal-Jordana; V. E. Fernandez-Sanchez; J. C. Alvarez-Cermeno; G. Izquierdo; R. Arroyo-Gonzalez; A. Rodriguez-Antiguedad; B. Casanova-Estruch; X. Montalban	2014	Biomarkers in multiple sclerosis: an update for 2014	Rev Neurol
Journal Article	C. Fernandez-Carbonell; D. Vargas-Lowy; A. Musallam; B. Healy; K. McLaughlin; K. W. Wucherpfennig; T. Chitnis	2016	Clinical and MRI phenotype of children with MOG antibodies	Mult Scler
Journal Article	O. Fernandez-Fernandez; J. C. Alvarez-Cermeno; T. Arbizu-Urdiain; R. Arroyo-Gonzalez; C. Arnal-Garcia; B. Casanova-Estruch; M. C. Calles-Hernandez; F. Coret-Ferrer; M. Comabella; J. A. Garcia-Merino; V. de Las Heras; G. Izquierdo; J. E. Meca-Lallana; D. Munoz-Garcia; J. Olascoaga; C. Oreja-Guevara; J. M. Prieto; A. Rodriguez-Antiguedad; M. Tintore; X. Montalban	2011	[Review of the novelties presented at the 26th Congress of the European Committee for Treatment and Research in Multiple Sclerosis (ECTRIMS) (II)]	Rev Neurol
Journal Article	M. J. Fernández-Megía; B. Casanova; M. J. Magraner; I. Font-Noguera; J. L. Poveda-Andrés	2011	Assessment of the effectiveness and safety of natalizumab for treating relapsing-remitting multiple sclerosis	Farm Hosp
Journal Article	K. T. Fernando; M. A. McLean; D. T. Chard; D. G. MacManus; C. M. Dalton; K. A. Miszkiel; R. M. Gordon; G. T. Plant; A. J. Thompson; D. H. Miller	2004	Elevated white matter myo-inositol in clinically isolated syndromes suggestive of multiple sclerosis	Brain
Journal Article	G. Ferrazzano; S. G. Crisafulli; V. Baione; M. Tartaglia; A. Cortese; M. Frontoni; M. Altieri; F. Pauri; E. Millefiorini; A. Conte	2021	Early diagnosis of secondary progressive multiple sclerosis: focus on fluid and neurophysiological biomarkers	J Neurol
Journal Article	A. C. Ferreira; N. Sousa; J. C. Sousa; F. Marques	2023	Age-related changes in mice behavior and the contribution of lipocalin-2	Front Aging Neurosci
Journal Article	H. Ferreira; D. Amorim; A. C. Lima; R. P. Pirraco; A. R. Costa-Pinto; R. Almeida; A. Almeida; R. L. Reis; F. Pinto-Ribeiro; N. M. Neves	2021	A biocompatible and injectable hydrogel to boost the efficacy of stem cells in neurodegenerative diseases treatment	Life Sci
Journal Article	M. L. Ferreira; M. I. Machado; M. J. Dantas; A. J. Moreira; A. M. Souza	2008	Pediatric multiple sclerosis: analysis of clinical and epidemiological aspects according to National MS Society Consensus 2007	Arq Neuropsiquiatr
Journal Article	P. Feys; L. Moumdjian; F. Van Halewyck; I. Wens; B. O. Eijnde; B. Van Wijmeersch; V. Popescu; P. Van Asch	2019	Effects of an individual 12-week community-located start-to-run" program on physical capacity, walking, fatigue, cognitive function, brain volumes, and structures in persons with multiple sclerosis"	Mult Scler
Journal Article	A. C. Fietsam; W. G. Darling; J. J. Sosnoff; C. D. Workman; J. Kamholz; T. Rudroff	2022	Cerebellar Contributions to Motor Impairments in People with Multiple Sclerosis	Cerebellum
Journal Article	F. F. Figueira; V. S. Santos; G. M. Figueira; A. C. Silva	2007	Corpus callosum index: a practical method for long-term follow-up in multiple sclerosis	Arq Neuropsiquiatr
Journal Article	A. G. Filippatou; M. Moniruzzaman; E. S. Sotirchos; K. C. Fitzgerald; G. Kalaitzidis; J. Lambe; E. Vasileiou; S. Saidha; J. L. Prince; N. Haughey; P. A. Calabresi; P. Bhargava	2021	Serum ceramide levels are altered in multiple sclerosis	Mult Scler
Journal Article	M. Filippi	1999	Magnetization transfer imaging to monitor the evolution of multiple sclerosis	Ital J Neurol Sci
Journal Article	M. Filippi	1999	Magnetization transfer imaging to monitor the evolution of individual multiple sclerosis lesions	Neurology
Journal Article	M. Filippi	2000	The role of magnetization transfer and diffusion-weighted MRI in the understanding of multiple sclerosis evolution	Neurol Sci
Journal Article	M. Filippi	2001	In-vivo tissue characterization of multiple sclerosis and other white matter diseases using magnetic resonance based techniques	J Neurol
Journal Article	M. Filippi	2001	Magnetic resonance imaging findings predicting subsequent disease course in patients at presentation with clinically isolated syndromes suggestive of multiple sclerosis	Neurol Sci
Journal Article	M. Filippi	2015	MRI measures of neurodegeneration in multiple sclerosis: implications for disability, disease monitoring, and treatment	J Neurol
Journal Article	M. Filippi; M. Absinta; M. A. Rocca	2013	Future MRI tools in multiple sclerosis	J Neurol Sci
Journal Article	M. Filippi; F. Agosta	2007	Magnetization transfer MRI in multiple sclerosis	J Neuroimaging
Journal Article	M. Filippi; F. Agosta	2010	Imaging biomarkers in multiple sclerosis	J Magn Reson Imaging
Journal Article	M. Filippi; M. P. Amato; D. Centonze; P. Gallo; C. Gasperini; M. Inglese; F. Patti; C. Pozzilli; P. Preziosa; M. Trojano	2022	Early use of high-efficacy disease‑modifying therapies makes the difference in people with multiple sclerosis: an expert opinion	J Neurol
Journal Article	M. Filippi; G. J. Barker; M. A. Horsfield; P. R. Sacares; D. G. MacManus; A. J. Thompson; P. S. Tofts; W. I. McDonald; D. H. Miller	1994	Benign and secondary progressive multiple sclerosis: a preliminary quantitative MRI study	J Neurol
Journal Article	M. Filippi; A. Campi; B. Colombo; C. Pereira; V. Martinelli; C. Baratti; G. Comi	1996	A spinal cord MRI study of benign and secondary progressive multiple sclerosis	J Neurol
Journal Article	M. Filippi; A. Campi; V. Dousset; C. Baratti; V. Martinelli; N. Canal; G. Scotti; G. Comi	1995	A magnetization transfer imaging study of normal-appearing white matter in multiple sclerosis	Neurology
Journal Article	M. Filippi; A. Campi; S. Mammi; V. Martinelli; T. Locatelli; G. Scotti; S. Amadio; N. Canal; G. Comi	1995	Brain magnetic resonance imaging and multimodal evoked potentials in benign and secondary progressive multiple sclerosis	J Neurol Neurosurg Psychiatry
Journal Article	M. Filippi; A. Campi; V. Martinelli; B. Colombo; G. Scotti; G. Comi	1996	Brain and spinal cord MR in benign multiple sclerosis: a follow-up study	J Neurol Sci
Journal Article	M. Filippi; R. Capra; A. Campi; B. Colombo; F. Prandini; N. Marcianò; R. Gasparotti; G. Comi	1996	Triple dose of gadolinium-DTPA and delayed MRI in patients with benign multiple sclerosis	J Neurol Neurosurg Psychiatry
Journal Article	M. Filippi; M. Cercignani; M. Inglese; M. A. Horsfield; G. Comi	2001	Diffusion tensor magnetic resonance imaging in multiple sclerosis	Neurology
Journal Article	M. Filippi; B. Colombo; M. Rovaris; C. Pereira; V. Martinelli; G. Comi	1997	A longitudinal magnetic resonance imaging study of the cervical cord in multiple sclerosis	J Neuroimaging
Journal Article	M. Filippi; N. Evangelou; A. Kangarlu; M. Inglese; C. Mainero; M. A. Horsfield; M. A. Rocca	2014	Ultra-high-field MR imaging in multiple sclerosis	J Neurol Neurosurg Psychiatry
Journal Article	M. Filippi; L. Ferrè; C. Zanetta; C. Rizzi; G. Pessina; F. Assogna; M. A. Rocca	2024	Prospective observational study to evaluate treatment satisfaction and effectiveness in patients with relapsing multiple sclerosis starting cladribine tablets (CLADREAL) in Italy	Front Neurol
Journal Article	M. Filippi; M. A. Horsfield; J. V. Hajnal; P. A. Narayana; J. K. Udupa; T. A. Yousry; A. Zijdenbos	1998	Quantitative assessment of magnetic resonance imaging lesion load in multiple sclerosis	J Neurol Neurosurg Psychiatry
Journal Article	M. Filippi; M. A. Horsfield; S. P. Morrissey; D. G. MacManus; P. Rudge; W. I. McDonald; D. H. Miller	1994	Quantitative brain MRI lesion load predicts the course of clinically isolated syndromes suggestive of multiple sclerosis	Neurology
Journal Article	M. Filippi; G. Mastronardo; M. A. Rocca; C. Pereira; G. Comi	1998	Quantitative volumetric analysis of brain magnetic resonance imaging from patients with multiple sclerosis	J Neurol Sci
Journal Article	M. Filippi; E. Pagani; R. Turrini; M. Bartezaghi; V. Brescia Morra; G. Borriello; V. Torri Clerici; M. Mirabella; L. Pasquali; F. Patti; R. Totaro; P. Gallo; M. A. Rocca	2024	Effects of fingolimod on focal and diffuse damage in patients with relapsing-remitting multiple sclerosis - The EVOLUTION" study"	J Neurol
Journal Article	M. Filippi; D. W. Paty; L. Kappos; F. Barkhof; D. A. Compston; A. J. Thompson; G. J. Zhao; C. M. Wiles; W. I. McDonald; D. H. Miller	1995	Correlations between changes in disability and T2-weighted brain MRI activity in multiple sclerosis: a follow-up study	Neurology
Journal Article	M. Filippi; P. Preziosa; F. Barkhof; D. T. Chard; N. De Stefano; R. J. Fox; C. Gasperini; L. Kappos; X. Montalban; B. Moraal; D. S. Reich; À. Rovira; A. T. Toosy; A. Traboulsee; B. G. Weinshenker; B. Zeydan; B. L. Banwell; M. A. Rocca	2021	Diagnosis of Progressive Multiple Sclerosis From the Imaging Perspective: A Review	JAMA Neurol
Journal Article	M. Filippi; P. Preziosa; F. Barkhof; O. Ciccarelli; A. Cossarizza; N. De Stefano; C. Gasperini; R. Geraldes; C. Granziera; L. Haider; H. Lassmann; M. Margoni; G. Pontillo; S. Ropele; À. Rovira; J. Sastre-Garriga; T. A. Yousry; M. A. Rocca	2024	The ageing central nervous system in multiple sclerosis: the imaging perspective	Brain
Journal Article	M. Filippi; P. Preziosa; M. Copetti; G. Riccitelli; M. A. Horsfield; V. Martinelli; G. Comi; M. A. Rocca	2013	Gray matter damage predicts the accumulation of disability 13 years later in MS	Neurology
Journal Article	M. Filippi; P. Preziosa; M. A. Rocca	2014	Magnetic resonance outcome measures in multiple sclerosis trials: time to rethink?	Curr Opin Neurol
Journal Article	M. Filippi; P. Preziosa; M. A. Rocca	2016	Multiple sclerosis	Handb Clin Neurol
Journal Article	M. Filippi; P. Preziosa; M. A. Rocca	2019	Brain mapping in multiple sclerosis: Lessons learned about the human brain	Neuroimage
Journal Article	M. Filippi; M. A. Rocca	2003	Disturbed function and plasticity in multiple sclerosis as gleaned from functional magnetic resonance imaging	Curr Opin Neurol
Journal Article	M. Filippi; M. A. Rocca	2005	MRI evidence for multiple sclerosis as a diffuse disease of the central nervous system	J Neurol
Journal Article	M. Filippi; M. A. Rocca	2008	Multiple sclerosis and allied white matter diseases	Neurol Sci
Journal Article	M. Filippi; M. A. Rocca	2010	Novel MRI approaches to assess patients with multiple sclerosis	Curr Opin Neurol
Journal Article	M. Filippi; M. A. Rocca	2011	The role of magnetic resonance imaging in the study of multiple sclerosis: diagnosis, prognosis and understanding disease pathophysiology	Acta Neurol Belg
Journal Article	M. Filippi; M. A. Rocca	2012	New magnetic resonance imaging biomarkers for the diagnosis of multiple sclerosis	Expert Opin Med Diagn
Journal Article	M. Filippi; M. A. Rocca	2013	Present and future of fMRI in multiple sclerosis	Expert Rev Neurother
Journal Article	M. Filippi; M. A. Rocca; F. Barkhof; W. Brück; J. T. Chen; G. Comi; G. DeLuca; N. De Stefano; B. J. Erickson; N. Evangelou; F. Fazekas; J. J. Geurts; C. Lucchinetti; D. H. Miller; D. Pelletier; B. F. Popescu; H. Lassmann	2012	Association between pathological and MRI findings in multiple sclerosis	Lancet Neurol
Journal Article	M. Filippi; M. A. Rocca; M. A. Horsfield; M. Rovaris; C. Pereira; T. A. Yousry; B. Colombo; G. Comi	1998	Increased spatial resolution using a three-dimensional T1-weighted gradient-echo MR sequence results in greater hypointense lesion volumes in multiple sclerosis	AJNR Am J Neuroradiol
Journal Article	M. Filippi; M. A. Rocca; E. Pagani; N. De Stefano; D. Jeffery; L. Kappos; X. Montalban; A. N. Boyko; G. Comi	2014	Placebo-controlled trial of oral laquinimod in multiple sclerosis: MRI evidence of an effect on brain tissue damage	J Neurol Neurosurg Psychiatry
Journal Article	M. Filippi; M. A. Rocca; M. Rovaris	2002	Clinical trials and clinical practice in multiple sclerosis: conventional and emerging magnetic resonance imaging technologies	Curr Neurol Neurosci Rep
Journal Article	M. Filippi; M. Rovaris	2000	Magnetisation transfer imaging in multiple sclerosis	J Neurovirol
Journal Article	M. Filippi; M. Rovaris; C. Gasperini; R. Capra; S. Bastianello; I. Kuhne; T. A. Yousry	1998	A preliminary study comparing the sensitivity of serial monthly enhanced MRI after standard and triple dose gadolinium-DTPA for monitoring disease activity in primary progressive multiple sclerosis	J Neuroimaging
Journal Article	M. Filippi; M. Rovaris; M. A. Rocca	2004	Imaging primary progressive multiple sclerosis: the contribution of structural, metabolic, and functional MRI techniques	Mult Scler
Journal Article	M. Filippi; C. Tortorella; M. Bozzali	1999	Normal-appearing white matter changes in multiple sclerosis: the contribution of magnetic resonance techniques	Mult Scler
Journal Article	P. Filippi; V. Vestenická; P. Siarnik; M. Sivakova; D. Čopíková-Cudráková; V. Belan; J. Hanes; M. Novák; B. Kollar; P. Turcani	2020	Neurofilament light chain and MRI volume parameters as markers of neurodegeneration in multiple sclerosis	Neuro Endocrinol Lett
Journal Article	G. Filippini; C. Del Giovane; M. Clerico; O. Beiki; M. Mattoscio; F. Piazza; S. Fredrikson; I. Tramacere; A. Scalfari; G. Salanti	2017	Treatment with disease-modifying drugs for people with a first clinical attack suggestive of multiple sclerosis	Cochrane Database Syst Rev
Journal Article	L. Filli; L. Hofstetter; P. Kuster; S. Traud; N. Mueller-Lenke; Y. Naegelin; L. Kappos; A. Gass; T. Sprenger; T. E. Nichols; H. Vrenken; F. Barkhof; C. Polman; E. W. Radue; S. J. Borgwardt; K. Bendfeldt	2012	Spatiotemporal distribution of white matter lesions in relapsing-remitting and secondary progressive multiple sclerosis	Mult Scler
Journal Article	C. Finke; J. Schlichting; S. Papazoglou; M. Scheel; A. Freing; C. Soemmer; L. M. Pech; A. Pajkert; C. Pfüller; J. T. Wuerfel; C. J. Ploner; F. Paul; A. U. Brandt	2015	Altered basal ganglia functional connectivity in multiple sclerosis patients with fatigue	Mult Scler
Journal Article	A. Fiore; P. Preziosa; N. Tedone; M. Margoni; C. Vizzino; D. Mistri; M. Gueye; M. A. Rocca; M. Filippi	2023	Correspondence among gray matter atrophy and atlas-based neurotransmitter maps is clinically relevant in multiple sclerosis	Mol Psychiatry
Journal Article	E. Fisher; J. C. Lee; K. Nakamura; R. A. Rudick	2008	Gray matter atrophy in multiple sclerosis: a longitudinal study	Ann Neurol
Journal Article	E. Fisher; K. Nakamura; J. C. Lee; X. You; B. Sperling; R. A. Rudick	2016	Effect of intramuscular interferon beta-1a on gray matter atrophy in relapsing-remitting multiple sclerosis: A retrospective analysis	Mult Scler
Journal Article	E. Fisher; R. A. Rudick; G. Cutter; M. Baier; D. Miller; B. Weinstock-Guttman; M. K. Mass; D. S. Dougherty; N. A. Simonian	2000	Relationship between brain atrophy and disability: an 8-year follow-up study of multiple sclerosis patients	Mult Scler
Journal Article	L. K. Fisniku; D. R. Altmann; M. Cercignani; D. J. Tozer; D. T. Chard; J. S. Jackson; K. A. Miszkiel; K. Schmierer; A. J. Thompson; D. H. Miller	2009	Magnetization transfer ratio abnormalities reflect clinically relevant grey matter damage in multiple sclerosis	Mult Scler
Journal Article	L. K. Fisniku; P. A. Brex; D. R. Altmann; K. A. Miszkiel; C. E. Benton; R. Lanyon; A. J. Thompson; D. H. Miller	2008	Disability and T2 MRI lesions: a 20-year follow-up of patients with relapse onset of multiple sclerosis	Brain
Journal Article	L. K. Fisniku; D. T. Chard; J. S. Jackson; V. M. Anderson; D. R. Altmann; K. A. Miszkiel; A. J. Thompson; D. H. Miller	2008	Gray matter atrophy is related to long-term disability in multiple sclerosis	Ann Neurol
Journal Article	K. C. Fitzgerald; K. Kim; M. D. Smith; S. A. Aston; N. Fioravante; A. M. Rothman; S. Krieger; S. S. Cofield; D. J. Kimbrough; P. Bhargava; S. Saidha; K. A. Whartenby; A. J. Green; E. M. Mowry; G. R. Cutter; F. D. Lublin; S. E. Baranzini; P. L. De Jager; P. A. Calabresi	2019	Early complement genes are associated with visual system degeneration in multiple sclerosis	Brain
Journal Article	K. C. Fitzgerald; K. L. Munger; H. P. Hartung; M. S. Freedman; X. Montalbán; G. Edan; E. M. Wicklein; E. W. Radue; L. Kappos; C. Pohl; A. Ascherio	2017	Sodium intake and multiple sclerosis activity and progression in BENEFIT	Ann Neurol
Journal Article	K. C. Fitzgerald; K. L. Munger; K. Köchert; B. G. Arnason; G. Comi; S. Cook; D. S. Goodin; M. Filippi; H. P. Hartung; D. R. Jeffery; P. O'Connor; G. Suarez; R. Sandbrink; L. Kappos; C. Pohl; A. Ascherio	2015	Association of Vitamin D Levels With Multiple Sclerosis Activity and Progression in Patients Receiving Interferon Beta-1b	JAMA Neurol
Journal Article	S. Fjær; L. Bø; A. Lundervold; K. M. Myhr; T. Pavlin; O. Torkildsen; S. Wergeland	2013	Deep gray matter demyelination detected by magnetization transfer ratio in the cuprizone model	PLoS One
Journal Article	A. S. Fjeldstad; N. G. Carlson; J. W. Rose	2012	Optical coherence tomography as a biomarker in multiple sclerosis	Expert Opin Med Diagn
Journal Article	P. Flachenecker	2004	Disease-modifying drugs for the early treatment of multiple sclerosis	Expert Rev Neurother
Journal Article	P. Flachenecker; H. P. Hartung	1996	[Course of illness and prognosis of multiple sclerosis. 2: Predictive value of clinical and paraclinical factors]	Nervenarzt
Journal Article	P. Flachenecker; K. V. Toyka	2000	[Early diagnosis of multiple sclerosis]	Versicherungsmedizin
Journal Article	E. P. Flanagan; B. G. Weinshenker; K. N. Krecke; V. A. Lennon; C. F. Lucchinetti; A. McKeon; D. M. Wingerchuk; E. A. Shuster; Y. Jiao; E. S. Horta; S. J. Pittock	2015	Short myelitis lesions in aquaporin-4-IgG-positive neuromyelitis optica spectrum disorders	JAMA Neurol
Journal Article	V. Fleischer; G. Gonzalez-Escamilla; D. Pareto; A. Rovira; J. Sastre-Garriga; P. Sowa; E. A. Høgestøl; H. F. Harbo; B. Bellenberg; C. Lukas; S. Ruggieri; C. Gasperini; T. Uher; M. Vaneckova; S. Bittner; A. E. Othman; S. Collorone; A. T. Toosy; S. G. Meuth; F. Zipp; F. Barkhof; O. Ciccarelli; S. Groppa	2024	Prognostic value of single-subject grey matter networks in early multiple sclerosis	Brain
Journal Article	V. Fleischer; M. Muthuraman; A. R. Anwar; G. Gonzalez-Escamilla; A. Radetz; R. M. Gracien; S. Bittner; F. Luessi; S. G. Meuth; F. Zipp; S. Groppa	2020	Continuous reorganization of cortical information flow in multiple sclerosis: A longitudinal fMRI effective connectivity study	Sci Rep
Journal Article	V. Fleischer; A. Radetz; D. Ciolac; M. Muthuraman; G. Gonzalez-Escamilla; F. Zipp; S. Groppa	2019	Graph Theoretical Framework of Brain Networks in Multiple Sclerosis: A Review of Concepts	Neuroscience
Journal Article	C. Florio; G. T. Maniscalco	2011	Improvement of visual acuity in patients with severe visual loss affected by multiple sclerosis treated with natalizumab: a case report	Neurol Sci
Journal Article	J. F. Foley; C. J. Barnes; K. V. Nair	2013	Emerging methods for evaluating the effectiveness of intramuscular interferon beta-1a for relapsing-remitting multiple sclerosis	J Manag Care Pharm
Journal Article	J. F. Foley; G. Defer; L. Z. Ryerson; J. A. Cohen; D. L. Arnold; H. Butzkueven; G. R. Cutter; G. Giovannoni; J. Killestein; H. Wiendl; K. Li; L. Dsilva; M. Toukam; K. Ferber; J. Sohn; H. Engelman; T. Lasky	2024	Pharmacokinetics and Pharmacodynamics of Natalizumab 6-Week Dosing vs Continued 4-Week Dosing for Relapsing-Remitting Multiple Sclerosis	Neurol Neuroimmunol Neuroinflamm
Journal Article	J. F. Foley; K. Zerkowski; K. V. Nair	2013	Evidence for long-term use of intramuscular interferon beta-1a: an overview of relapse, disability, and MRI data from selected clinical trials	J Manag Care Pharm
Journal Article	M. Fonderico; T. Biagioli; L. Lanzilao; A. Bellinvia; R. Fratangelo; L. Pastò; E. Prestipino; L. Razzolini; L. Tudisco; A. Ginestroni; L. Vuolo; E. Fainardi; C. Ballerini; E. Portaccio; M. P. Amato	2021	Prognostic role of intrathecal IgM synthesis in multiple sclerosis: Results from a clinical series	Mult Scler
Journal Article	J. S. Fong; A. Rae-Grant; D. Huang	2008	Neurodegeneration and neuroprotective agents in multiple sclerosis	Recent Pat CNS Drug Discov
Journal Article	M. Fooladi; N. R. Alam; M. H. Harirchyan; K. Firuznia; M. A. Oghabian; M. Shakiba; B. Rafie; M. Bakhtiary	2007	Prognostic value of brain tissue pathological changes in patients with clinically isolated syndromes (CIS) suggestive of multiple sclerosis using magnetization transfer ratio (MTR)	Annu Int Conf IEEE Eng Med Biol Soc
Journal Article	J. Foong; L. Rozewicz; W. K. Chong; A. J. Thompson; D. H. Miller; M. A. Ron	2000	A comparison of neuropsychological deficits in primary and secondary progressive multiple sclerosis	J Neurol
Journal Article	Y. C. Foong; D. Merlo; M. Gresle; K. Buzzard; M. Zhong; W. Z. Yeh; V. Jokubaitis; M. Monif; O. Skibina; S. Ozakbas; F. Patti; P. Grammond; M. P. Amato; T. Kalincik; D. Horakova; E. Kubala Havrdova; B. Weinstock-Guttman; J. Lechner Scott; C. Boz; M. J. Sa; H. Butzkueven; A. van der Walt; C. Zhu	2024	Comparing ocrelizumab to interferon/glatiramer acetate in people with multiple sclerosis over age 60	J Neurol Neurosurg Psychiatry
Journal Article	Y. C. Foong; D. Merlo; M. Gresle; C. Zhu; K. Buzzard; J. Lechner-Scott; M. Barnett; B. Taylor; T. Kalincik; T. Kilpatrick; D. Darby; P. Dobay; J. van Beek; R. Hyde; H. Butzkueven; A. van der Walt	2024	The Patient-Determined Disease Steps scale is not interchangeable with the Expanded Disease Status Scale in mild to moderate multiple sclerosis	Eur J Neurol
Journal Article	B. Forci; A. Mariottini; C. Mechi; L. Massacesi; A. Repice	2017	Disease reactivation following fingolimod withdrawal in multiple sclerosis: Two case reports	Mult Scler Relat Disord
Journal Article	C. A. Formica; F. Cosman; J. Nieves; J. Herbert; R. Lindsay	1997	Reduced bone mass and fat-free mass in women with multiple sclerosis: effects of ambulatory status and glucocorticoid Use	Calcif Tissue Int
Journal Article	A. A. Foroughi; N. Zare; M. Saeedi-Moghadam; B. Zeinali-Rafsanjani; M. Nazeri	2021	Correlation between contrast enhanced plaques and plaque diffusion restriction and their signal intensities in FLAIR images in patients who admitted with acute symptoms of multiple sclerosis	J Med Imaging Radiat Sci
Journal Article	M. Foroughipour; S. Gazeran	2019	Effectiveness and side effects of dimethyl fumarate in multiple sclerosis after 12 months of follow up: An Iranian clinical trial	Iran J Neurol
Journal Article	Y. Forslin; Å. Bergendal; F. Hashim; J. Martola; S. Shams; M. K. Wiberg; S. Fredrikson; T. Granberg	2018	Detection of Leukocortical Lesions in Multiple Sclerosis and Their Association with Physical and Cognitive Impairment: A Comparison of Conventional and Synthetic Phase-Sensitive Inversion Recovery MRI	AJNR Am J Neuroradiol
Journal Article	Y. Forslin; J. Martola; Å. Bergendal; S. Fredrikson; M. K. Wiberg; T. Granberg	2019	Gadolinium Retention in the Brain: An MRI Relaxometry Study of Linear and Macrocyclic Gadolinium-Based Contrast Agents in Multiple Sclerosis	AJNR Am J Neuroradiol
Journal Article	Y. Forslin; S. Shams; F. Hashim; P. Aspelin; G. Bergendal; J. Martola; S. Fredrikson; M. Kristoffersen-Wiberg; T. Granberg	2017	Retention of Gadolinium-Based Contrast Agents in Multiple Sclerosis: Retrospective Analysis of an 18-Year Longitudinal Study	AJNR Am J Neuroradiol
Journal Article	M. Forte; B. G. Gold; G. Marracci; P. Chaudhary; E. Basso; D. Johnsen; X. Yu; J. Fowlkes; M. Rahder; K. Stem; P. Bernardi; D. Bourdette	2007	Cyclophilin D inactivation protects axons in experimental autoimmune encephalomyelitis, an animal model of multiple sclerosis	Proc Natl Acad Sci U S A
Journal Article	M. Foster; R. Zivadinov; B. Weinstock-Guttman; M. Tamaño-Blanco; D. Badgett; E. Carl; M. Ramanathan	2012	Associations of moderate alcohol consumption with clinical and MRI measures in multiple sclerosis	J Neuroimmunol
Journal Article	M. A. Foster; F. Prados; S. Collorone; B. Kanber; N. Cawley; I. Davagnanam; M. C. Yiannakas; L. Ogunbowale; A. Burke; F. Barkhof; C. A. G. Wheeler-Kingshott; O. Ciccarelli; W. Brownlee; A. T. Toosy	2024	Improving explanation of motor disability with diffusion-based graph metrics at onset of the first demyelinating event	Mult Scler
Journal Article	E. J. Fox	2006	Management of worsening multiple sclerosis with mitoxantrone: a review	Clin Ther
Journal Article	E. J. Fox	2010	Alemtuzumab in the treatment of relapsing-remitting multiple sclerosis	Expert Rev Neurother
Journal Article	E. J. Fox	2010	Emerging oral agents for multiple sclerosis	Am J Manag Care
Journal Article	R. J. Fox; A. Chan; A. Zhang; J. Xiao; D. Levison; J. B. Lewin; M. R. Edwards; J. L. Marantz	2017	Comparative effectiveness using a matching-adjusted indirect comparison between delayed-release dimethyl fumarate and fingolimod for the treatment of multiple sclerosis	Curr Med Res Opin
Journal Article	R. J. Fox; C. S. Coffey; M. E. Cudkowicz; T. Gleason; A. Goodman; E. C. Klawiter; K. Matsuda; M. McGovern; R. Conwit; R. Naismith; A. Ashokkumar; R. Bermel; D. Ecklund; M. Koepp; J. Long; S. Natarajan; S. Ramachandran; T. Skaramagas; B. Thornell; J. Yankey; M. Agius; K. Bashir; B. Cohen; P. Coyle; S. Delgado; D. Dewitt; A. Flores; B. Giesser; M. Goldman; B. Jubelt; N. Lava; S. Lynch; A. Miravalle…	2016	Design, rationale, and baseline characteristics of the randomized double-blind phase II clinical trial of ibudilast in progressive multiple sclerosis	Contemp Clin Trials
Journal Article	Y. D. Fragoso; S. V. Alves-Leon; A. A. Barreira; D. Callegaro; M. L. Brito Ferreira; A. Finkelsztejn; S. Gomes; M. V. Magno Goncalves; M. I. Moraes Machado; V. D. Marques; A. P. Cunha Matta; R. M. Papais-Alvarenga; S. L. Apostolos Pereira; C. B. Tauil	2015	Fingolimod Prescribed for the Treatment of Multiple Sclerosis in Patients Younger Than Age 18 Years	Pediatr Neurol
Journal Article	Y. D. Fragoso; S. Gomes; M. V. M. Gonçalves; E. Mendes Junior; B. E. S. Oliveira; C. F. Rocha; G. Santos; C. B. Tauil; R. V. Araujo; J. P. S. Peron	2022	New relapse of multiple sclerosis and neuromyelitis optica as a potential adverse event of AstraZeneca AZD1222 vaccination for COVID-19	Mult Scler Relat Disord
Journal Article	Y. D. Fragoso; P. R. Wille; M. Abreu; J. B. B. Brooks; R. M. Dias; J. A. Duarte; L. Farage; A. Finkelsztejn; A. C. Frohlich; M. V. M. Goncalves; B. V. S. Guedes; L. Medeiros; R. A. Oliveira; F. D. Ribas; F. C. G. da Rocha; G. A. C. Santos; C. Scorcine; G. L. da Silveira; C. T. Spedo; C. B. Tauil; J. S. Varela; V. L. F. Vieira	2017	Correlation of clinical findings and brain volume data in multiple sclerosis	J Clin Neurosci
Journal Article	G. Francis	2004	Benefit-risk assessment of interferon-beta therapy for relapsing multiple sclerosis	Expert Opin Drug Saf
Journal Article	G. S. Francis	2004	Importance of benefit-to-risk assessment for disease-modifying drugs used to treat MS	J Neurol
Journal Article	P. L. Francis; T. L. Chia; R. Jakubovic; P. O'Connor; L. Lee; A. Feinstein; R. I. Aviv	2014	Extensive white matter dysfunction in cognitively impaired patients with secondary-progressive multiple sclerosis	AJNR Am J Neuroradiol
Journal Article	J. A. Frank; N. Richert; C. Bash; L. Stone; P. A. Calabresi; B. Lewis; R. Stone; T. Howard; H. F. McFarland	2004	Interferon-beta-1b slows progression of atrophy in RRMS: Three-year follow-up in NAb- and NAb+ patients	Neurology
Journal Article	J. A. Frank; L. A. Stone; M. E. Smith; P. S. Albert; H. Maloni; H. F. McFarland	1994	Serial contrast-enhanced magnetic resonance imaging in patients with early relapsing-remitting multiple sclerosis: implications for treatment trials	Ann Neurol
Journal Article	J. Frau; G. Coghe; L. Lorefice; G. Fenu; L. Musu; E. Cocco	2019	Efficacy and safety of alemtuzumab in a real-life cohort of patients with multiple sclerosis	J Neurol
Journal Article	J. Frau; F. Saccà; A. Signori; D. Baroncini; G. Fenu; P. Annovazzi; M. Capobianco; E. Signoriello; A. Laroni; S. La Gioia; A. Sartori; G. T. Maniscalco; S. Bonavita; M. Clerico; C. V. Russo; A. Gallo; C. Lapucci; A. Carotenuto; M. P. Sormani; E. Cocco	2019	Outcomes after fingolimod to alemtuzumab treatment shift in relapsing-remitting MS patients: a multicentre cohort study	J Neurol
Journal Article	M. S. Freedman	2013	Teriflunomide in relapsing multiple sclerosis: therapeutic utility	Ther Adv Chronic Dis
Journal Article	M. S. Freedman	2014	Evidence for the efficacy of interferon beta-1b in delaying the onset of clinically definite multiple sclerosis in individuals with clinically isolated syndrome	Ther Adv Neurol Disord
Journal Article	M. S. Freedman; S. Gnanapavan; R. A. Booth; P. A. Calabresi; M. Khalil; J. Kuhle; J. Lycke; T. Olsson	2024	Guidance for use of neurofilament light chain as a cerebrospinal fluid and blood biomarker in multiple sclerosis management	EBioMedicine
Journal Article	P. Freund; N. Papinutto; A. Bischof; M. Azzarito; G. Kirkish; J. Ashburner; A. Thompson; S. L. Hauser; R. G. Henry	2022	Simultaneous assessment of regional distributions of atrophy across the neuraxis in MS patients	Neuroimage Clin
Journal Article	J. E. Friedman; J. B. Zabriskie; C. Plank; D. Ablashi; J. Whitman; B. Shahan; R. Edgell; M. Shieh; O. Rapalino; R. Zimmerman; D. Sheng	2005	A randomized clinical trial of valacyclovir in multiple sclerosis	Mult Scler
Journal Article	E. Friesen; K. Hari; M. Sheft; J. D. Thiessen; M. Martin	2024	Magnetic resonance metrics for identification of cuprizone-induced demyelination in the mouse model of neurodegeneration: a review	Magma
Journal Article	J. M. Frischer; S. D. Weigand; Y. Guo; N. Kale; J. E. Parisi; I. Pirko; J. Mandrekar; S. Bramow; I. Metz; W. Brück; H. Lassmann; C. F. Lucchinetti	2015	Clinical and pathological insights into the dynamic nature of the white matter multiple sclerosis plaque	Ann Neurol
Journal Article	D. A. Fritz; M. G. Dwyer; F. Bagnato; K. L. Watts; A. Bratina; M. Zorzon; V. Durastanti; L. Locatelli; E. Millefiorini; R. Zivadinov	2006	Effect of MRI coregistration on serial short-term brain volume changes in multiple sclerosis	Neurol Res
Journal Article	N. E. Fritz; E. M. Edwards; J. Keller; A. Eloyan; P. A. Calabresi; K. M. Zackowski	2020	Combining Magnetization Transfer Ratio MRI and Quantitative Measures of Walking Improves the Identification of Fallers in MS	Brain Sci
Journal Article	N. E. Fritz; A. Eloyan; J. Glaister; B. E. Dewey; O. Al-Louzi; M. G. Costello; M. Chen; J. L. Prince; P. A. Calabresi; K. M. Zackowski	2019	Quantitative vibratory sensation measurement is related to sensory cortical thickness in MS	Ann Clin Transl Neurol
Journal Article	E. M. Frohman; T. C. Frohman; P. O'Suilleabhain; H. Zhang; K. Hawker; M. K. Racke; W. Frawley; J. T. Phillips; P. D. Kramer	2002	Quantitative oculographic characterisation of internuclear ophthalmoparesis in multiple sclerosis: the versional dysconjugacy index Z score	J Neurol Neurosurg Psychiatry
Journal Article	M. Fronza; L. Lorefice; J. Frau; E. Cocco	2021	An Overview of the Efficacy and Safety of Ozanimod for the Treatment of Relapsing Multiple Sclerosis	Drug Des Devel Ther
Journal Article	L. Frullano; J. Zhu; C. Wang; C. Wu; R. H. Miller; Y. Wang	2012	Myelin imaging compound (MIC) enhanced magnetic resonance imaging of myelination	J Med Chem
Journal Article	J. Fu; X. Chen; Y. Gu; M. Xie; Q. Zheng; J. Wang; C. Zeng; Y. Li	2019	Functional connectivity impairment of postcentral gyrus in relapsing-remitting multiple sclerosis with somatosensory disorder	Eur J Radiol
Journal Article	L. Fu; P. M. Matthews; N. De Stefano; K. J. Worsley; S. Narayanan; G. S. Francis; J. P. Antel; C. Wolfson; D. L. Arnold	1998	Imaging axonal damage of normal-appearing white matter in multiple sclerosis	Brain
Journal Article	L. Fu; C. Wolfson; K. J. Worsley; N. De Stefano; D. L. Collins; S. Narayanan; D. L. Arnold	1996	Statistics for investigation of multimodal MR imaging data and an application to multiple sclerosis patients	NMR Biomed
Journal Article	T. A. Fuchs; R. H. Benedict; G. Wilding; C. Wojcik; D. Jakimovski; N. Bergsland; D. P. Ramasamy; B. Weinstock-Guttman; R. Zivadinov; M. G. Dwyer	2020	Trait Conscientiousness predicts rate of brain atrophy in multiple sclerosis	Mult Scler
Journal Article	T. A. Fuchs; K. Carolus; R. H. B. Benedict; N. Bergsland; D. Ramasamy; D. Jakimovski; B. Weinstock-Guttman; A. Kuceyeski; R. Zivadinov; M. G. Dwyer	2018	Impact of Focal White Matter Damage on Localized Subcortical Gray Matter Atrophy in Multiple Sclerosis: A 5-Year Study	AJNR Am J Neuroradiol
Journal Article	T. A. Fuchs; M. G. Dwyer; D. Jakimovski; N. Bergsland; D. P. Ramasamy; B. Weinstock-Guttman; R. Hb Benedict; R. Zivadinov	2021	Quantifying disease pathology and predicting disease progression in multiple sclerosis with only clinical routine T2-FLAIR MRI	Neuroimage Clin
Journal Article	T. A. Fuchs; M. M. Schoonheim; T. A. A. Broeders; H. E. Hulst; B. Weinstock-Guttman; D. Jakimovski; J. Silver; R. Zivadinov; J. J. G. Geurts; M. G. Dwyer; R. H. B. Benedict	2022	Functional network dynamics and decreased conscientiousness in multiple sclerosis	J Neurol
Journal Article	T. A. Fuchs; C. B. Vaughn; R. H. B. Benedict; B. Weinstock-Guttman; N. Bergsland; D. Jakimovski; D. Ramasamy; R. Zivadinov; M. G. Dwyer	2022	Patient-Reported Outcome Severity and Emotional Salience Network Disruption in Multiple Sclerosis	Brain Imaging Behav
Journal Article	L. Fuentes-Rumí; R. Hernández-Clares; E. Carreón-Guarnizo; G. Valero-López; F. Iniesta-Martinez; J. M. Cabrera-Maqueda; A. León-Hernández; J. Zamarro-Parra; A. Morales-Ortiz; J. E. Meca-Lallana	2020	Prevention of rebound effect after natalizumab withdrawal in multiple sclerosis. Study of two high-dose methylprednisolone schedules	Mult Scler Relat Disord
Journal Article	J. Fujimori; K. Fujihara; R. Ogawa; T. Baba; M. Wattjes; I. Nakashima	2020	Patterns of regional brain volume loss in multiple sclerosis: a cluster analysis	J Neurol
Journal Article	J. Fujimori; I. Nakashima	2021	Serum neurofilament light is a sensitive biomarker that reflects grey matter volume in Japanese patients with multiple sclerosis	J Neurol Sci
Journal Article	J. Fujimori; I. Nakashima	2024	Brain volume loss in Japanese patients with multiple sclerosis is present in the early to middle stage of the disease	Heliyon
Journal Article	J. Fujimori; I. Nakashima	2024	Early-stage volume losses in the corpus callosum and thalamus predict the progression of brain atrophy in patients with multiple sclerosis	J Neuroimmunol
Journal Article	T. Fukazawa; T. Yanagawa; S. Kikuchi; I. Yabe; H. Sasaki; T. Hamada; K. Miyasaka; K. Gomi; K. Tashiro	1999	CTLA-4 gene polymorphism may modulate disease in Japanese multiple sclerosis patients	J Neurol Sci
Journal Article	Y. Fukui; N. Hishikawa; J. Shang; K. Sato; Y. Nakano; R. Morihara; Y. Ohta; T. Yamashita; K. Abe	2016	Peripheral arterial endothelial dysfunction of neurodegenerative diseases	J Neurol Sci
Journal Article	J. C. Fulton; R. I. Grossman; J. Udupa; L. J. Mannon; M. Grossman; L. Wei; M. Polansky; D. L. Kolson	1999	MR lesion load and cognitive function in patients with relapsing-remitting multiple sclerosis	AJNR Am J Neuroradiol
Journal Article	W. H. Fung; M. R. van Lingen; J. Y. Broos; K. H. Lam; M. van Dam; W. K. Fung; S. Noteboom; I. Koubiyr; H. E. de Vries; B. Jasperse; C. E. Teunissen; M. Giera; J. Killestein; H. E. Hulst; E. M. M. Strijbis; M. M. Schoonheim; G. Kooij	2024	9-HODE associates with thalamic atrophy and predicts white matter damage in multiple sclerosis	Mult Scler Relat Disord
Journal Article	J. Furby; T. Hayton; D. Altmann; R. Brenner; J. Chataway; K. J. Smith; D. H. Miller; R. Kapoor	2009	Different white matter lesion characteristics correlate with distinct grey matter abnormalities on magnetic resonance imaging in secondary progressive multiple sclerosis	Mult Scler
Journal Article	J. Furby; T. Hayton; D. Altmann; R. Brenner; J. Chataway; K. J. Smith; D. H. Miller; R. Kapoor	2010	A longitudinal study of MRI-detected atrophy in secondary progressive multiple sclerosis	J Neurol
Journal Article	J. Furby; T. Hayton; V. Anderson; D. Altmann; R. Brenner; J. Chataway; R. Hughes; K. Smith; D. Miller; R. Kapoor	2008	Magnetic resonance imaging measures of brain and spinal cord atrophy correlate with clinical impairment in secondary progressive multiple sclerosis	Mult Scler
Journal Article	I. Fyfe	2016	Multiple sclerosis: Bigger brains resist disability in MS	Nat Rev Neurol
Journal Article	T. Gabelić; M. Krbot Skorić; I. Adamec; B. Barun; I. Zadro; M. Habek	2015	The vestibular evoked myogenic potentials (VEMP) score: a promising tool for evaluation of brainstem involvement in multiple sclerosis	Eur J Neurol
Journal Article	I. Gabilondo; O. Rilo; N. Ojeda; J. Pena; A. Gómez-Gastiasoro; M. Mendibe Bilbao; A. Rodríguez-Antigüedad; A. Cabrera; I. Diez; N. Ibarretxe-Bilbao	2017	The influence of posterior visual pathway damage on visual information processing speed in multiple sclerosis	Mult Scler
Journal Article	R. E. Gabr; J. A. Lincoln; K. M. Hasan; L. A. Kramer	2023	Functional assessment of the dural lymphatic vessels using dynamic contrast MRI in multiple sclerosis	Brain Behav
Journal Article	M. Gacias; P. Casaccia	2013	Promoting return of function in multiple sclerosis: An integrated approach	Mult Scler Relat Disord
Journal Article	M. Gadea; L. Marti-Bonmatí; E. Arana; R. Espert; V. Casanova; A. Pascual	2002	Dichotic listening and corpus callosum magnetic resonance imaging in relapsing-remitting multiple sclerosis with emphasis on sex differences	Neuropsychology
Journal Article	M. Gadea; M. C. Martínez-Bisbal; L. Marti-Bonmatí; R. Espert; B. Casanova; F. Coret; B. Celda	2004	Spectroscopic axonal damage of the right locus coeruleus relates to selective attention impairment in early stage relapsing-remitting multiple sclerosis	Brain
Journal Article	L. Gaetano; D. A. Häring; E. W. Radue; N. Mueller-Lenke; A. Thakur; D. Tomic; L. Kappos; T. Sprenger	2018	Fingolimod effect on gray matter, thalamus, and white matter in patients with multiple sclerosis	Neurology
Journal Article	L. Gaetano; B. Magnusson; P. Kindalova; D. Tomic; D. Silva; A. Altermatt; S. Magon; N. Müller-Lenke; E. W. Radue; D. Leppert; L. Kappos; J. Wuerfel; D. A. Häring; T. Sprenger	2020	White matter lesion location correlates with disability in relapsing multiple sclerosis	Mult Scler J Exp Transl Clin
Journal Article	C. Gagliardo; P. Ragonese; G. D. Iacopino; G. Salemi; M. Midiri; M. D'Amelio	2021	Transcranial magnetic resonance-guided focused ultrasound thalamotomy as a safe treatment option in multiple sclerosis patients with essential tremor	Neurol Sci
Journal Article	S. Gajamange; D. Raffelt; T. Dhollander; E. Lui; A. van der Walt; T. Kilpatrick; J. Fielding; A. Connelly; S. Kolbe	2018	Fibre-specific white matter changes in multiple sclerosis patients with optic neuritis	Neuroimage Clin
Journal Article	S. Gajamange; J. Stankovich; G. Egan; T. Kilpatrick; H. Butzkueven; J. Fielding; A. van der Walt; S. Kolbe	2019	Early imaging predictors of longer term multiple sclerosis risk and severity in acute optic neuritis	Mult Scler J Exp Transl Clin
Journal Article	A. Gajofatto	2017	Spotlight on siponimod and its potential in the treatment of secondary progressive multiple sclerosis: the evidence to date	Drug Des Devel Ther
Journal Article	A. Gajofatto; M. Calabrese; M. D. Benedetti; S. Monaco	2013	Clinical, MRI, and CSF markers of disability progression in multiple sclerosis	Dis Markers
Journal Article	A. Gajofatto; S. Monaco; M. Fiorini; G. Zanusso; M. Vedovello; F. Rossi; M. Turatti; M. D. Benedetti	2010	Assessment of outcome predictors in first-episode acute myelitis: a retrospective study of 53 cases	Arch Neurol
Journal Article	A. Gajofatto; R. Orlandi	2022	Ofatumumab for relapsing forms of multiple sclerosis	Drugs Today (Barc)
Journal Article	A. Gajofatto; M. Turatti; S. Monaco; M. D. Benedetti	2015	Clinical efficacy, safety, and tolerability of fingolimod for the treatment of relapsing-remitting multiple sclerosis	Drug Healthc Patient Saf
Journal Article	O. Gakh; J. M. Wilkins; Y. Guo; B. F. Popescu; S. D. Weigand; A. Kalinowska-Lyszczarz; C. F. Lucchinetti	2024	Infrared spectral profiling of demyelinating activity in multiple sclerosis brain tissue	Acta Neuropathol Commun
Journal Article	S. Galassi; L. Prosperini; A. Logoteta; M. N. Hirsch; F. Fanelli; L. De Giglio; C. Pozzilli	2016	A lesion topography-based approach to predict the outcomes of patients with multiple sclerosis treated with Interferon Beta	Mult Scler Relat Disord
Journal Article	O. Galego; A. Gouveia; S. Batista; C. Moura; E. Machado	2015	Brain atrophy and physical disability in primary progressive multiple sclerosis: A volumetric study	Neuroradiol J
Journal Article	S. L. Galetta; C. Markowitz; A. G. Lee	2002	Immunomodulatory agents for the treatment of relapsing multiple sclerosis: a systematic review	Arch Intern Med
Journal Article	R. Galioto; O. Berenholz; Z. Wang; D. S. Conway; S. M. Planchon; S. M. Rao	2020	Does obesity exacerbate brain lesion volume and atrophy in patients with multiple sclerosis?	Mult Scler Relat Disord
Journal Article	R. Galioto; K. Dhima; O. Berenholz; R. Busch	2020	Performance Validity Testing in Multiple Sclerosis	J Int Neuropsychol Soc
Journal Article	H. L. Gallagher; D. G. MacManus; S. L. Webb; D. H. Miller	1997	A reproducible repositioning method for serial magnetic resonance imaging studies of the brain in treatment trials for multiple sclerosis	J Magn Reson Imaging
Journal Article	P. Gallo; B. Van Wijmeersch	2015	Overview of the management of relapsing-remitting multiple sclerosis and practical recommendations	Eur J Neurol
Journal Article	A. Gambardella; P. Valentino; A. Labate; G. Sibilia; F. Ruscica; E. Colosimo; R. Nisticò; D. Messina; M. Zappia; A. Quattrone	2003	Temporal lobe epilepsy as a unique manifestation of multiple sclerosis	Can J Neurol Sci
Journal Article	O. L. Gamboa; E. Tagliazucchi; F. von Wegner; A. Jurcoane; M. Wahl; H. Laufs; U. Ziemann	2014	Working memory performance of early MS patients correlates inversely with modularity increases in resting state functional connectivity networks	Neuroimage
Journal Article	S. Gandhi; D. Jakimovski; R. Ahmed; D. Hojnacki; C. Kolb; B. Weinstock-Guttman; R. Zivadinov	2016	Use of natalizumab in multiple sclerosis: current perspectives	Expert Opin Biol Ther
Journal Article	E. Ganelin-Cohen; C. Buxbaum; N. Bosak; S. Sobol; A. Vaknin-Dembinsky; M. A. Hellmann; A. Wilf-Yarkoni; K. Regev; E. Pustovoyt; A. Shifrin; Y. Wexler; A. Rozenberg	2024	The effect of COVID-19 vaccination on multiple sclerosis activity as reflected by MRI	Brain Behav
Journal Article	P. Ganter; C. Prince; M. M. Esiri	1999	Spinal cord axonal loss in multiple sclerosis: a post-mortem study	Neuropathol Appl Neurobiol
Journal Article	M. Ganzetti; J. S. Graves; S. P. Holm; F. Dondelinger; L. Midaglia; L. Gaetano; L. Craveiro; F. Lipsmeier; C. Bernasconi; X. Montalban; S. L. Hauser; M. Lindemann	2023	Neural correlates of digital measures shown by structural MRI: a post-hoc analysis of a smartphone-based remote assessment feasibility study in multiple sclerosis	J Neurol
Journal Article	C. Gao; J. Jiang; Y. Tan; S. Chen	2023	Microglia in neurodegenerative diseases: mechanism and potential therapeutic targets	Signal Transduct Target Ther
Journal Article	K. C. Gao; G. Nair; I. C. Cortese; A. Koretsky; D. S. Reich	2014	Sub-millimeter imaging of brain-free water for rapid volume assessment in atrophic brains	Neuroimage
Journal Article	W. Gao; V. Crosby; A. Wilcock; R. Burman; E. Silber; N. Hepgul; K. R. Chaudhuri; I. J. Higginson	2016	Psychometric Properties of a Generic, Patient-Centred Palliative Care Outcome Measure of Symptom Burden for People with Progressive Long Term Neurological Conditions	PLoS One
Journal Article	F. G. Garaci; V. Colangelo; A. Ludovici; F. Gaudiello; S. Marziali; D. Centonze; L. Boffa; G. Simonetti; R. Floris	2007	A diffusion longitudinal MR imaging study in normal-appearing white matter in untreated relapsing-remitting multiple sclerosis	AJNR Am J Neuroradiol
Journal Article	F. G. Garaci; S. Marziali; A. Meschini; M. Fornari; S. Rossi; M. Melis; S. Fabiano; M. Stefanini; G. Simonetti; D. Centonze; R. Floris	2012	Brain hemodynamic changes associated with chronic cerebrospinal venous insufficiency are not specific to multiple sclerosis and do not increase its severity	Radiology
Journal Article	S. Garbarino; M. Lorenzi; N. P. Oxtoby; E. J. Vinke; R. V. Marinescu; A. Eshaghi; M. A. Ikram; W. J. Niessen; O. Ciccarelli; F. Barkhof; J. M. Schott; M. W. Vernooij; D. C. Alexander	2019	Differences in topological progression profile among neurodegenerative diseases from imaging data	Elife
Journal Article	C. E. García Cena; D. Gómez-Andrés; I. Pulido-Valdeolivas; V. G. Sánchez-Seco; A. Domingo-Santos; S. Moreno-García; J. Benito-León	2022	Toward an Automatic Assessment of Cognitive Dysfunction in Relapsing-Remitting Multiple Sclerosis Patients Using Eye Movement Analysis	Sensors (Basel)
Journal Article	E. Garcia-Martin; J. R. Ara; J. Martin; C. Almarcegui; I. Dolz; E. Vilades; L. Gil-Arribas; F. J. Fernandez; V. Polo; J. M. Larrosa; L. E. Pablo; M. Satue	2017	Retinal and Optic Nerve Degeneration in Patients with Multiple Sclerosis Followed up for 5 Years	Ophthalmology
Journal Article	E. Garcia-Martin; V. Polo; J. M. Larrosa; M. L. Marques; R. Herrero; J. Martin; J. R. Ara; J. Fernandez; L. E. Pablo	2014	Retinal layer segmentation in patients with multiple sclerosis using spectral domain optical coherence tomography	Ophthalmology
Journal Article	E. Garcia-Martin; V. Pueyo; C. Almarcegui; J. Martin; J. R. Ara; E. Sancho; L. E. Pablo; I. Dolz; J. Fernandez	2011	Risk factors for progressive axonal degeneration of the retinal nerve fibre layer in multiple sclerosis patients	Br J Ophthalmol
Journal Article	A. J. García-Ruiz; G. Izquierdo-Ayuso; G. Navarro-Mascarell; A. C. Montesinos-Gálvez; F. Martos-Crespo; F. Jódar-Sánchez; M. Correa; N. García-Agua Soler	2017	Efficacy of the Treatments Used in Multiple Sclerosis: From Meta-analysis to Number Needed to Treat	Clin Neuropharmacol
Journal Article	J. C. Gardner; F. Yazdani	1998	Correlating MR lesions and functional deficits in multiple sclerosis patients. Anatomical atlas registration	Phys Med Rehabil Clin N Am
Journal Article	N. Garg; T. W. Smith	2015	An update on immunopathogenesis, diagnosis, and treatment of multiple sclerosis	Brain Behav
Journal Article	D. J. Garner; J. J. Widrick	2003	Cross-bridge mechanisms of muscle weakness in multiple sclerosis	Muscle Nerve
Journal Article	J. Gärtner; W. Brück; A. Weddige; H. Hummel; C. Norenberg; J. P. Bugge	2017	Interferon beta-1b in treatment-naïve paediatric patients with relapsing-remitting multiple sclerosis: Two-year results from the BETAPAEDIC study	Mult Scler J Exp Transl Clin
Journal Article	J. Gärtner; S. L. Hauser; A. Bar-Or; X. Montalban; J. A. Cohen; A. H. Cross; K. Deiva; H. Ganjgahi; D. A. Häring; B. Li; R. Pingili; K. Ramanathan; W. Su; R. Willi; B. Kieseier; L. Kappos	2022	Efficacy and safety of ofatumumab in recently diagnosed, treatment-naive patients with multiple sclerosis: Results from ASCLEPIOS I and II	Mult Scler
Journal Article	C. Gasperini; M. A. Horsfield; J. W. Thorpe; D. Kidd; G. J. Barker; P. S. Tofts; D. G. MacManus; A. J. Thompson; D. H. Miller; W. I. McDonald	1996	Macroscopic and microscopic assessments of disease burden by MRI in multiple sclerosis: relationship to clinical parameters	J Magn Reson Imaging
Journal Article	C. Gasperini; A. Paolillo; E. Giugni; S. Galgani; F. Bagnato; C. Mainero; E. Onesti; S. Bastianello; C. Pozzilli	2002	MRI brain volume changes in relapsing-remitting multiple sclerosis patients treated with interferon beta-1a	Mult Scler
Journal Article	C. Gasperini; C. Pozzilli; S. Bastianello; E. Giugni; M. A. Horsfield; T. Koudriavtseva; S. Galgani; A. Paolillo; S. Haggiag; E. Millefiorini; C. Fieschi	1999	Interferon-beta-1a in relapsing-remitting multiple sclerosis: effect on hypointense lesion volume on T1 weighted images	J Neurol Neurosurg Psychiatry
Journal Article	A. Gass; G. J. Barker; D. Kidd; J. W. Thorpe; D. MacManus; A. Brennan; P. S. Tofts; A. J. Thompson; W. I. McDonald; D. H. Miller	1994	Correlation of magnetization transfer ratio with clinical disability in multiple sclerosis	Ann Neurol
Journal Article	M. Gastaldi; E. Marchioni; P. Banfi; V. Mariani; L. Di Lodovico; R. Bergamaschi; E. Alfonsi; P. Borrelli; O. E. Ferraro; E. Zardini; A. Pichiecchio; A. Cortese; P. Waters; M. Woodhall; M. Ceroni; M. Mauri; D. Franciotta	2018	Predictors of outcome in a large retrospective cohort of patients with transverse myelitis	Mult Scler
Journal Article	A. Gaultier; X. Wu; N. Le Moan; S. Takimoto; G. Mukandala; K. Akassoglou; W. M. Campana; S. L. Gonias	2009	Low-density lipoprotein receptor-related protein 1 is an essential receptor for myelin phagocytosis	J Cell Sci
Journal Article	S. A. Gauthier; A. M. Berger; Z. Liptak; Y. Duan; S. Egorova; G. J. Buckle; B. I. Glanz; S. J. Khoury; R. Bakshi; H. L. Weiner; C. R. Guttmann	2009	Rate of brain atrophy in benign vs early multiple sclerosis	Arch Neurol
Journal Article	S. A. Gauthier; M. Mandel; C. R. Guttmann; B. I. Glanz; S. J. Khoury; R. A. Betensky; H. L. Weiner	2007	Predicting short-term disability in multiple sclerosis	Neurology
Journal Article	A. Gavoille; F. Rollot; R. Casey; A. Kerbrat; E. Le Page; K. Bigaut; G. Mathey; L. Michel; J. Ciron; A. Ruet; E. Maillart; P. Labauge; H. Zephir; C. Papeix; G. Defer; C. Lebrun-Frenay; T. Moreau; E. Berger; B. Stankoff; P. Clavelou; E. Thouvenot; O. Heinzlef; J. Pelletier; A. Al-Khedr; O. Casez; B. Bourre; P. Cabre; A. Wahab; L. Magy; J. P. Camdessanché; I. Doghri; S. Moulin; H. Ben-Nasr; C. Labe…	2024	Acute Clinical Events Identified as Relapses With Stable Magnetic Resonance Imaging in Multiple Sclerosis	JAMA Neurol
Journal Article	Y. Ge; R. I. Grossman; J. S. Babb; J. He; L. J. Mannon	2003	Dirty-appearing white matter in multiple sclerosis: volumetric MR imaging and magnetization transfer ratio histogram analysis	AJNR Am J Neuroradiol
Journal Article	Y. Ge; R. I. Grossman; J. K. Udupa; J. S. Babb; D. L. Kolson; J. C. McGowan	2001	Magnetization transfer ratio histogram analysis of gray matter in relapsing-remitting multiple sclerosis	AJNR Am J Neuroradiol
Journal Article	Y. Ge; R. I. Grossman; J. K. Udupa; J. S. Babb; L. G. Nyúl; D. L. Kolson	2001	Brain atrophy in relapsing-remitting multiple sclerosis: fractional volumetric analysis of gray matter and white matter	Radiology
Journal Article	Y. Ge; R. I. Grossman; J. K. Udupa; L. Wei; L. J. Mannon; M. Polansky; D. L. Kolson	2000	Brain atrophy in relapsing-remitting multiple sclerosis and secondary progressive multiple sclerosis: longitudinal quantitative analysis	Radiology
Journal Article	Y. Ge; M. Law; R. I. Grossman	2005	Applications of diffusion tensor MR imaging in multiple sclerosis	Ann N Y Acad Sci
Journal Article	Y. Ge; Z. Zhang; H. Lu; L. Tang; H. Jaggi; J. Herbert; J. S. Babb; H. Rusinek; R. I. Grossman	2012	Characterizing brain oxygen metabolism in patients with multiple sclerosis with T2-relaxation-under-spin-tagging MRI	J Cereb Blood Flow Metab
Journal Article	T. Gebregiworgis; C. Massilamany; A. Gangaplara; S. Thulasingam; V. Kolli; M. T. Werth; E. D. Dodds; D. Steffen; J. Reddy; R. Powers	2013	Potential of urinary metabolites for diagnosing multiple sclerosis	ACS Chem Biol
Journal Article	J. Gehrmann; R. B. Banati; M. L. Cuzner; G. W. Kreutzberg; J. Newcombe	1995	Amyloid precursor protein (APP) expression in multiple sclerosis lesions	Glia
Journal Article	O. Geisseler; T. Pflugshaupt; L. Bezzola; K. Reuter; D. Weller; B. Schuknecht; P. Brugger; M. Linnebank	2016	Cortical thinning in the anterior cingulate cortex predicts multiple sclerosis patients' fluency performance in a lateralised manner	Neuroimage Clin
Journal Article	A. Geladaris; D. Häusler; M. S. Weber	2021	Microglia: The Missing Link to Decipher and Therapeutically Control MS Progression?	Int J Mol Sci
Journal Article	J. M. Gelfand	2014	Multiple sclerosis: diagnosis, differential diagnosis, and clinical presentation	Handb Clin Neurol
Journal Article	S. Gelibter; M. Pisa; T. Croese; A. Finardi; A. Mandelli; F. Sangalli; B. Colombo; V. Martinelli; G. Comi; M. Filippi; R. Furlan	2021	Spinal Fluid Myeloid Microvesicles Predict Disease Course in Multiple Sclerosis	Ann Neurol
Journal Article	M. C. Geloso; N. D'Ambrosi	2021	Microglial Pruning: Relevance for Synaptic Dysfunction in Multiple Sclerosis and Related Experimental Models	Cells
Journal Article	D. Gemmati; G. Zeri; E. Orioli; F. E. De Gaetano; F. Salvi; I. Bartolomei; S. D'Alfonso; C. Dall'osso; M. A. Leone; A. V. Singh; R. Asselta; P. Zamboni	2012	Polymorphisms in the genes coding for iron binding and transporting proteins are associated with disability, severity, and early progression in multiple sclerosis	BMC Med Genet
Journal Article	C. P. Genain; S. L. Hauser	1997	Creation of a model for multiple sclerosis in Callithrix jacchus marmosets	J Mol Med (Berl)
Journal Article	B. Genç; S. Şen; K. Aslan; L. İncesu	2023	Volumetric changes in hypothalamic subunits in patients with relapsing remitting multiple sclerosis	Neuroradiology
Journal Article	A. Genchi; E. Brambilla; F. Sangalli; M. Radaelli; M. Bacigaluppi; R. Furlan; A. Andolfo; D. Drago; C. Magagnotti; G. M. Scotti; R. Greco; P. Vezzulli; L. Ottoboni; M. Bonopane; D. Capilupo; F. Ruffini; D. Belotti; B. Cabiati; S. Cesana; G. Matera; L. Leocani; V. Martinelli; L. Moiola; L. Vago; P. Panina-Bordignon; A. Falini; F. Ciceri; A. Uglietti; M. P. Sormani; G. Comi; M. A. Battaglia; M. A. …	2023	Neural stem cell transplantation in patients with progressive multiple sclerosis: an open-label, phase 1 study	Nat Med
Journal Article	A. V. Genovese; J. Hagemeier; N. Bergsland; D. Jakimovski; M. G. Dwyer; D. P. Ramasamy; A. A. Lizarraga; D. Hojnacki; C. Kolb; B. Weinstock-Guttman; R. Zivadinov	2019	Atrophied Brain T2 Lesion Volume at MRI Is Associated with Disability Progression and Conversion to Secondary Progressive Multiple Sclerosis	Radiology
Journal Article	G. Gera; B. W. Fling; F. B. Horak	2020	Cerebellar White Matter Damage Is Associated With Postural Sway Deficits in People With Multiple Sclerosis	Arch Phys Med Rehabil
Journal Article	R. Geraldes; M. M. Esiri; G. C. DeLuca; J. Palace	2017	Age-related small vessel disease: a potential contributor to neurodegeneration in multiple sclerosis	Brain Pathol
Journal Article	R. Geraldes; M. M. Esiri; R. Perera; S. A. Yee; D. Jenkins; J. Palace; G. C. DeLuca	2020	Vascular disease and multiple sclerosis: a post-mortem study exploring their relationships	Brain
Journal Article	I. Gerhauser; R. Ulrich; S. Alldinger; W. Baumgärtner	2007	Induction of activator protein-1 and nuclear factor-kappaB as a prerequisite for disease development in susceptible SJL/J mice after theiler murine encephalomyelitis	J Neuropathol Exp Neurol
Journal Article	J. A. Gernert; L. Böhm; M. Starck; S. Buchka; T. Kümpfel; I. Kleiter; J. Havla	2023	Inner Retinal Layer Changes Reflect Changes in Ambulation Score in Patients with Primary Progressive Multiple Sclerosis	Int J Mol Sci
Journal Article	N. Gessert; J. Krüger; R. Opfer; A. C. Ostwaldt; P. Manogaran; H. H. Kitzler; S. Schippling; A. Schlaefer	2020	Multiple sclerosis lesion activity segmentation with attention-guided two-path CNNs	Comput Med Imaging Graph
Journal Article	J. J. Geurts; M. Calabrese; E. Fisher; R. A. Rudick	2012	Measurement and clinical effect of grey matter pathology in multiple sclerosis	Lancet Neurol
Journal Article	O. Ghaffar; L. Chamelian; A. Feinstein	2008	Neuroanatomy of pseudobulbar affect : a quantitative MRI study in multiple sclerosis	J Neurol
Journal Article	N. Ghaffarian; M. Mesgari; M. Cerina; K. Göbel; T. Budde; E. J. Speckmann; S. G. Meuth; A. Gorji	2016	Thalamocortical-auditory network alterations following cuprizone-induced demyelination	J Neuroinflammation
Journal Article	M. Ghafoorian; N. Karssemeijer; I. W. van Uden; F. E. de Leeuw; T. Heskes; E. Marchiori; B. Platel	2016	Automated detection of white matter hyperintensities of all sizes in cerebral small vessel disease	Med Phys
Journal Article	A. Ghezzi	2005	Childhood-juvenile multiple sclerosis: clinical characteristics and treatment	Expert Rev Neurother
Journal Article	A. Ghezzi; R. Bergamaschi; V. Martinelli; M. Trojano; M. R. Tola; E. Merelli; L. Mancardi; P. Gallo; M. Filippi; M. Zaffaroni; G. Comi	2004	Clinical characteristics, course and prognosis of relapsing Devic's Neuromyelitis Optica	J Neurol
Journal Article	A. Ghezzi; T. Chitnis; K. L. A; R. Meinert; D. A. Häring; D. Pohl	2019	Long-Term Effect of Immediate Versus Delayed Fingolimod Treatment in Young Adult Patients with Relapsing-Remitting Multiple Sclerosis: Pooled Analysis from the FREEDOMS/FREEDOMS II Trials	Neurol Ther
Journal Article	A. Ghezzi; C. Pozzilli; L. M. Grimaldi; V. Brescia Morra; F. Bortolon; R. Capra; M. Filippi; L. Moiola; M. A. Rocca; M. Rottoli; P. Sarchielli; M. Zaffaroni; G. Comi	2010	Safety and efficacy of natalizumab in children with multiple sclerosis	Neurology
Journal Article	A. Ghezzi; C. Pozzilli; L. M. Grimaldi; L. Moiola; V. Brescia-Morra; A. Lugaresi; G. Lus; F. Rinaldi; M. A. Rocca; M. Trojano; A. Bianchi; G. Comi; M. Filippi	2013	Natalizumab in pediatric multiple sclerosis: results of a cohort of 55 cases	Mult Scler
Journal Article	M. Ghiasian; R. Bawand; S. Jabarzadeh; A. Moradi	2024	Predictive factors and treatment challenges in malignant progression of relapsing-remitting multiple sclerosis	Heliyon
Journal Article	E. Ghione; N. Bergsland; M. G. Dwyer; J. Hagemeier; D. Jakimovski; I. Paunkoski; D. P. Ramasamy; D. Silva; E. Carl; D. Hojnacki; C. Kolb; B. Weinstock-Guttman; R. Zivadinov	2018	Brain Atrophy Is Associated with Disability Progression in Patients with MS followed in a Clinical Routine	AJNR Am J Neuroradiol
Journal Article	E. Ghione; N. Bergsland; M. G. Dwyer; J. Hagemeier; D. Jakimovski; D. P. Ramasamy; D. Hojnacki; A. A. Lizarraga; C. Kolb; S. Eckert; B. Weinstock-Guttman; R. Zivadinov	2020	Disability Improvement Is Associated with Less Brain Atrophy Development in Multiple Sclerosis	AJNR Am J Neuroradiol
Journal Article	E. Gholami; M. R. Gholami; A. Tavakoli; M. Ahmadi; J. Rezaian; M. Alipour; F. Chehelcheraghi; M. Khaksarian	2022	Effect of fluoxetine treatment on neurotoxicity induced by lysolecithin in male rats	Can J Physiol Pharmacol
Journal Article	M. Gholamzad; M. Ebtekar; M. S. Ardestani; M. Azimi; Z. Mahmodi; M. J. Mousavi; S. Aslani	2019	A comprehensive review on the treatment approaches of multiple sclerosis: currently and in the future	Inflamm Res
Journal Article	P. S. Giacomini; D. L. Arnold	2008	Non-conventional MRI techniques for measuring neuroprotection, repair and plasticity in multiple sclerosis	Curr Opin Neurol
Journal Article	P. Giannetti; M. Politis; P. Su; F. Turkheimer; O. Malik; S. Keihaninejad; K. Wu; R. Reynolds; R. Nicholas; P. Piccini	2014	Microglia activation in multiple sclerosis black holes predicts outcome in progressive patients: an in vivo [(11)C](R)-PK11195-PET pilot study	Neurobiol Dis
Journal Article	P. Giannetti; M. Politis; P. Su; F. E. Turkheimer; O. Malik; S. Keihaninejad; K. Wu; A. Waldman; R. Reynolds; R. Nicholas; P. Piccini	2015	Increased PK11195-PET binding in normal-appearing white matter in clinically isolated syndrome	Brain
Journal Article	R. M. Gieß; C. Pfuhl; J. R. Behrens; L. Rasche; E. Freitag; N. Khalighy; C. Otto; J. Wuerfel; A. U. Brandt; J. Hofmann; B. Eberspächer; J. Bellmann-Strobl; F. Paul; K. Ruprecht	2017	Epstein-Barr virus antibodies in serum and DNA load in saliva are not associated with radiological or clinical disease activity in patients with early multiple sclerosis	PLoS One
Journal Article	L. Gilio; D. Fresegna; A. Gentile; L. Guadalupi; K. Sanna; F. De Vito; S. Balletta; S. Caioli; F. R. Rizzo; A. Musella; E. Iezzi; A. Moscatelli; G. Galifi; R. Fantozzi; P. Bellantonio; R. Furlan; A. Finardi; V. Vanni; E. Dolcetti; A. Bruno; F. Buttari; G. Mandolesi; D. Centonze; M. Stampanoni Bassi	2022	Preventive exercise attenuates IL-2-driven mood disorders in multiple sclerosis	Neurobiol Dis
Journal Article	L. Gilio; D. Fresegna; M. Stampanoni Bassi; A. Musella; F. De Vito; S. Balletta; K. Sanna; S. Caioli; L. Pavone; G. Galifi; I. Simonelli; L. Guadalupi; V. Vanni; F. Buttari; E. Dolcetti; A. Bruno; F. Azzolini; A. Borrelli; R. Fantozzi; A. Finardi; R. Furlan; D. Centonze; G. Mandolesi	2024	Interleukin-10 contrasts inflammatory synaptopathy and central neurodegenerative damage in multiple sclerosis	Front Mol Neurosci
Journal Article	A. Gill; C. Orji; M. Reghefaoui; T. S. Peresuodei; P. Thota; M. S. Saavedra Palacios; A. P. Arcia Franchini	2024	The Effectiveness of Vitamin D Intake in Improving Symptoms and Relapses of Multiple Sclerosis: A Systematic Review	Cureus
Journal Article	K. M. Gillen; M. Mubarak; T. D. Nguyen; D. Pitt	2018	Significance and In Vivo Detection of Iron-Laden Microglia in White Matter Multiple Sclerosis Lesions	Front Immunol
Journal Article	F. Gilli; X. Chen; A. R. Pachner; B. Gimi	2016	High-Resolution Diffusion Tensor Spinal Cord MRI Measures as Biomarkers of Disability Progression in a Rodent Model of Progressive Multiple Sclerosis	PLoS One
Journal Article	W. Gilmore; B. T. Lund; P. Li; A. M. Levy; E. E. Kelland; O. Akbari; S. Groshen; S. Y. Cen; D. Pelletier; L. P. Weiner; A. Javed; J. E. Dunn; A. L. Traboulsee	2020	Repopulation of T, B, and NK cells following alemtuzumab treatment in relapsing-remitting multiple sclerosis	J Neuroinflammation
Journal Article	M. T. Giordana; P. Richiardi; E. Trevisan; A. Boghi; L. Palmucci	2002	Abnormal ubiquitination of axons in normally myelinated white matter in multiple sclerosis brain	Neuropathol Appl Neurobiol
Journal Article	A. Giordano; F. Clarelli; M. Cannizzaro; E. Mascia; S. Santoro; M. Sorosina; L. Ferrè; L. Leocani; F. Esposito	2022	BDNF Val66Met Polymorphism Is Associated With Motor Recovery After Rehabilitation in Progressive Multiple Sclerosis Patients	Front Neurol
Journal Article	A. Giordano; B. Colombo; E. G. Spinelli; S. Gelibter; S. Guerrieri; L. Leocani; G. Comi; V. Martinelli	2018	Progressive visual function impairment as the predominant symptom of the transition phase to secondary progressive multiple sclerosis: A case report	Mult Scler Relat Disord
Journal Article	A. Giorgio; M. Battaglini; S. M. Smith; N. De Stefano	2008	Brain atrophy assessment in multiple sclerosis: importance and limitations	Neuroimaging Clin N Am
Journal Article	A. Giorgio; N. De Stefano	2016	Advanced Structural and Functional Brain MRI in Multiple Sclerosis	Semin Neurol
Journal Article	A. Giorgio; J. Palace; H. Johansen-Berg; S. M. Smith; S. Ropele; S. Fuchs; M. Wallner-Blazek; C. Enzinger; F. Fazekas	2010	Relationships of brain white matter microstructure with clinical and MR measures in relapsing-remitting multiple sclerosis	J Magn Reson Imaging
Journal Article	A. Giorgio; E. Portaccio; M. L. Stromillo; S. Marino; V. Zipoli; M. Battaglini; A. Blandino; M. L. Bartolozzi; G. Siracusa; M. P. Amato; N. De Stefano	2010	Cortical functional reorganization and its relationship with brain structural damage in patients with benign multiple sclerosis	Mult Scler
Journal Article	A. Giorgio; M. L. Stromillo; M. L. Bartolozzi; F. Rossi; M. Battaglini; A. De Leucio; L. Guidi; P. Maritato; E. Portaccio; M. P. Sormani; M. P. Amato; N. De Stefano	2014	Relevance of hypointense brain MRI lesions for long-term worsening of clinical disability in relapsing multiple sclerosis	Mult Scler
Journal Article	A. Giorgio; J. Zhang; M. L. Stromillo; F. Rossi; M. Battaglini; L. Nichelli; M. Mortilla; E. Portaccio; B. Hakiki; M. P. Amato; N. De Stefano	2017	Pronounced Structural and Functional Damage in Early Adult Pediatric-Onset Multiple Sclerosis with No or Minimal Clinical Disability	Front Neurol
Journal Article	G. Giovannoni; H. Butzkueven; S. Dhib-Jalbut; J. Hobart; G. Kobelt; G. Pepper; M. P. Sormani; C. Thalheim; A. Traboulsee; T. Vollmer	2016	Brain health: time matters in multiple sclerosis	Mult Scler Relat Disord
Journal Article	G. Giovannoni; G. Comi; S. Cook; K. Rammohan; P. Rieckmann; P. Soelberg Sørensen; P. Vermersch; P. Chang; A. Hamlett; B. Musch; S. J. Greenberg	2010	A placebo-controlled trial of oral cladribine for relapsing multiple sclerosis	N Engl J Med
Journal Article	G. Giovannoni; G. Comi; K. Rammohan; P. Rieckmann; F. Dangond; B. Keller; D. Jack; P. Vermersch	2021	Long-Term Disease Stability Assessed by the Expanded Disability Status Scale in Patients Treated with Cladribine Tablets 3.5 mg/kg for Relapsing Multiple Sclerosis: An Exploratory Post Hoc Analysis of the CLARITY and CLARITY Extension Studies	Adv Ther
Journal Article	G. Giovannoni; S. Cook; K. Rammohan; P. Rieckmann; P. S. Sørensen; P. Vermersch; A. Hamlett; V. Viglietta; S. Greenberg	2011	Sustained disease-activity-free status in patients with relapsing-remitting multiple sclerosis treated with cladribine tablets in the CLARITY study: a post-hoc and subgroup analysis	Lancet Neurol
Journal Article	G. Giovannoni; A. J. Green; E. J. Thompson	1998	Are there any body fluid markers of brain atrophy in multiple sclerosis?	Mult Scler
Journal Article	G. Giovannoni; C. H. Hawkes; J. Lechner-Scott; M. Levy; E. A. Yeh	2023	Is it ethical to use teriflunomide as an active comparator in phase 3 trials?	Mult Scler Relat Disord
Journal Article	G. Giovannoni; S. J. Heales; J. M. Land; E. J. Thompson	1998	The potential role of nitric oxide in multiple sclerosis	Mult Scler
Journal Article	G. Giovannoni; M. Lai; J. Thorpe; D. Kidd; V. Chamoun; A. J. Thompson; D. H. Miller; M. Feldmann; E. J. Thompson	1997	Longitudinal study of soluble adhesion molecules in multiple sclerosis: correlation with gadolinium enhanced magnetic resonance imaging	Neurology
Journal Article	G. Giovannoni; V. Popescu; J. Wuerfel; K. Hellwig; E. Iacobaeus; M. B. Jensen; J. M. García-Domínguez; L. Sousa; N. De Rossi; R. Hupperts; G. Fenu; B. Bodini; H. M. Kuusisto; B. Stankoff; J. Lycke; L. Airas; C. Granziera; A. Scalfari	2022	Smouldering multiple sclerosis: the 'real MS'	Ther Adv Neurol Disord
Journal Article	G. Giovannoni; P. Soelberg Sorensen; S. Cook; K. W. Rammohan; P. Rieckmann; G. Comi; F. Dangond; C. Hicking; P. Vermersch	2019	Efficacy of Cladribine Tablets in high disease activity subgroups of patients with relapsing multiple sclerosis: A post hoc analysis of the CLARITY study	Mult Scler
Journal Article	G. Giovannoni; D. Tomic; J. R. Bright; E. Havrdová	2017	No evident disease activity": The use of combined assessments in the management of patients with multiple sclerosis"	Mult Scler
Journal Article	T. T. Gipson; A. Poretti; S. A. Kelley; K. A. Carson; M. V. Johnston; T. Huisman	2019	Characterization of the Basal Ganglia Using Diffusion Tensor Imaging in Children with Self-Injurious Behavior and Tuberous Sclerosis Complex	J Neuroimaging
Journal Article	P. O. Gisleskog; B. Valenzuela; T. Scherz; M. Burcklen; J. J. Pérez-Ruixo; I. Poggesi	2021	An Exposure-Response Analysis of the Clinical Efficacy of Ponesimod in a Randomized Phase II Study in Patients with Multiple Sclerosis	Clin Pharmacokinet
Journal Article	E. Giugni; C. Pozzilli; S. Bastianello; C. Gasperini; A. Paolillo; T. Koudriavtseva; M. Frontoni; D. Farina; L. Bozzao	1997	MRI measures and their relations with clinical disability in relapsing-remitting and secondary progressive multiple sclerosis	Mult Scler
Journal Article	D. E. Gladstone; R. Peyster; E. Baron; S. Friedman-Urevich; P. Sibony; P. Melville; M. Gottesman	2011	High-dose cyclophosphamide for moderate to severe refractory multiple sclerosis: 2-year follow-up (investigational new drug No. 65863)	Am J Ther
Journal Article	D. E. Gladstone; K. W. Zamkoff; L. Krupp; R. Peyster; P. Sibony; C. Christodoulou; E. Locher; P. K. Coyle	2006	High-dose cyclophosphamide for moderate to severe refractory multiple sclerosis	Arch Neurol
Journal Article	P. Glasner; A. Sabisz; M. Chylińska; J. Komendziński; A. Wyszomirski; B. Karaszewski	2022	Retinal nerve fiber and ganglion cell complex layer thicknesses mirror brain atrophy in patients with relapsing-remitting multiple sclerosis	Restor Neurol Neurosci
Journal Article	W. G. Glass; T. E. Lane	2003	Functional analysis of the CC chemokine receptor 5 (CCR5) on virus-specific CD8+ T cells following coronavirus infection of the central nervous system	Virology
Journal Article	C. C. Glisson; S. L. Galetta	2009	Nonconventional optic nerve imaging in multiple sclerosis	Neuroimaging Clin N Am
Journal Article	R. Göçmen	2018	The Relevance of Neuroimaging Findings to Physical Disability in Multiple Sclerosis	Noro Psikiyatr Ars
Journal Article	Y. Goereci; D. Ellenberger; P. Rommer; V. Dunkl; H. Golla; U. Zettl; A. Stahmann; C. Warnke	2024	Persons with multiple sclerosis older than 55 years: an analysis from the German MS registry	J Neurol
Journal Article	L. C. P. Gois; L. R. Pimentel-Silva; B. P. Damasceno; A. Damasceno	2021	Associations between cognitive and clinical disability across MS subtypes: The role of the underlying brain damage	Mult Scler Relat Disord
[truncated: 4,145 more rows]
